# Supplementary material for: (E)-2,4-Dimethyl-N′-(2-methyl­benzyl­idene)benzohydrazide
Source: Acta Crystallogr Sect E Struct Rep Online. 2013 Feb 20;69(Pt 3):o400. doi: 10.1107/S1600536813004388 (PMC3588470; doi:10.1107/S1600536813004388)
Supplement: Supplementary file 1 [file e-69-0o400-sup1.cif]

##############################################################################
#                                                                            #
# This CIF contains the data in a paper accepted for publication in          #
# Acta Crystallographica Section E. It conforms to the requirements of       #
# Notes for Authors for Acta Crystallographica Section E, and has been       #
# peer reviewed under the auspices of the IUCr Commission on Journals.       #
#                                                                            #
# Full details of the Crystallographic Information File format               #
# are given in the paper "The Crystallographic Information File (CIF):       #
# a New Standard Archive File for Crystallography" by S. R. Hall, F. H.      #
# Allen and I. D. Brown [Acta Cryst. (1991), A47, 655-685].                  #
#                                                                            #
# The current version of the core CIF dictionary is obtainable from          #
# ftp://ftp.iucr.org/pub/cif_core.dic.                                       #
#                                                                            #
# Software is freely available for graphical display of the structure(s)     #
# in this CIF. For information consult the CIF software page                 #
# http://www.iucr.org/resources/cif/software.                                #
#                                                                            #
# This file may be used for bona fide research purposes within the           #
# scientific community so long as proper attribution is given to the journal # 
# article from which it was obtained.                                        #
#                                                                            #
##############################################################################
data_global
_audit_creation_method     'form.cif (version 2.0)'
_journal_data_validation_number     ?
_journal_date_recd_electronic     2013-02-11
_journal_date_accepted     2013-02-14
_journal_name_full     'Acta Crystallographica, Section E'
_journal_year     2013
_journal_volume     69
_journal_issue      3
_journal_page_first     o400
_journal_page_last     o400
_journal_paper_category     QO
_journal_paper_doi     10.1107/S1600536813004388
_journal_coeditor_code     IS5246
_publ_contact_author_name     'Yousuf, S. '
_publ_contact_author_address
;
      H.E.J. Research Institute of Chemistry,
      International Cenetr for Chemical and Biological Sciences,
      University of Karachi,
      Karachi 75270, Pakistan
;
_publ_contact_author_email     'dr.sammer.yousuf@gmail.com'
_publ_contact_author_fax     '+92-21 34819018-9'
_publ_contact_author_phone     '+92-21 34824924'
_publ_section_title
;
(<i>E</i>)-2,4-Dimethyl-<i>N</i>'-(2-methylbenzylidene)benzohydrazide
;
loop_
    _publ_author_name
    _publ_author_footnote
    _publ_author_address
    'Muhammad Taha' ?
;
Atta-ur-Rahman Institute for Natural Product Discovery,
Universiti Teknologi MARA (UiTM), Puncak Alam Campus,
42300 Bandar Puncak Alam,
Selangor
Malaysia
;
    'Nor Hadiani Ismail' ?
;
Faculty of Applied Science
Universiti Teknologi MARA (UiTM),
40450 Shah Alam,
Malaysia
;
    'Faridahanim Mohd Jaafar' ?
;
Faculty of Applied Science
Universiti Teknologi MARA (UiTM),
40450 Shah Alam,
Malaysia
;
    'Khalid M. Khan' ?
;
H.E.J. Research Institute of Chemistry,
International Center for Chemical and Biological Sciences,
University of Karachi,
Karachi 75270
Pakistan
;
    'Sammer Yousuf' ?
;
H.E.J. Research Institute of Chemistry,
International Center for Chemical and Biological Sciences,
University of Karachi,
Karachi 75270, Pakistan
;
data_I
_audit_creation_method     SHELXL-97
_chemical_name_systematic
;
(<i>E</i>)-2,4-Dimethyl-<i>N</i>'-(2-methylbenzylidene)benzohydrazide
;
_chemical_name_common     ?
_chemical_formula_moiety     'C17 H18 N2 O'
_chemical_formula_sum     'C17 H18 N2 O'
_chemical_formula_iupac     'C17 H18 N2 O'
_chemical_formula_weight     266.33
_chemical_melting_point     ?
_symmetry_cell_setting     orthorhombic
_symmetry_space_group_name_H-M     'P c a 21'
_symmetry_space_group_name_Hall     'P 2c -2ac'
loop_
    _symmetry_equiv_pos_as_xyz
    'x, y, z'
    '-x, -y, z+1/2'
    'x+1/2, -y, z'
    '-x+1/2, y, z+1/2'
_cell_length_a     26.1151(10)
_cell_length_b     4.9484(2)
_cell_length_c     11.3933(4)
_cell_angle_alpha     90.00
_cell_angle_beta     90.00
_cell_angle_gamma     90.00
_cell_volume     1472.33(10)
_cell_formula_units_Z     4
_cell_measurement_reflns_used     4590
_cell_measurement_theta_min     2.37
_cell_measurement_theta_max     27.44
_cell_measurement_temperature     273(2)
_exptl_crystal_description     Block
_exptl_crystal_colour     Colorles
_exptl_crystal_size_max     0.56
_exptl_crystal_size_mid     0.55
_exptl_crystal_size_min     0.23
_exptl_crystal_density_diffrn     1.202
_exptl_crystal_density_meas     ?
_exptl_crystal_density_method     'not measured'
_exptl_crystal_F_000     568
_exptl_absorpt_coefficient_mu     0.076
_exptl_absorpt_correction_type     multi-scan
_exptl_absorpt_process_details     '(SADABS; Bruker, 2000)'
_exptl_absorpt_correction_T_min     0.9589
_exptl_absorpt_correction_T_max     0.9828
_exptl_special_details     ?
_diffrn_ambient_temperature     273(2)
_diffrn_radiation_type     MoK\a
_diffrn_radiation_wavelength     0.71073
_diffrn_radiation_source     'fine-focus sealed tube'
_diffrn_radiation_monochromator     graphite
_diffrn_measurement_device_type
;
Bruker SMART APEX CCD area-detector
;
_diffrn_measurement_method     '\w scan'
_diffrn_detector_area_resol_mean     ?
_diffrn_reflns_number     8023
_diffrn_reflns_av_R_equivalents     0.0206
_diffrn_reflns_av_sigmaI/netI     0.0186
_diffrn_reflns_theta_min     2.37
_diffrn_reflns_theta_max     25.50
_diffrn_reflns_theta_full     25.50
_diffrn_measured_fraction_theta_max     0.999
_diffrn_measured_fraction_theta_full     0.999
_diffrn_reflns_limit_h_min     -25
_diffrn_reflns_limit_h_max     31
_diffrn_reflns_limit_k_min     -5
_diffrn_reflns_limit_k_max     5
_diffrn_reflns_limit_l_min     -13
_diffrn_reflns_limit_l_max     13
_diffrn_standards_number     ?
_diffrn_standards_interval_count     ?
_diffrn_standards_interval_time     ?
_diffrn_standards_decay_%     ?
_refine_special_details
;
Refinement of <i>F</i>^2^ against ALL reflections. The weighted <i>R</i>-factor
<i>wR</i> and goodness of fit <i>S</i> are based on <i>F</i>^2^, conventional
<i>R</i>-factors <i>R</i> are based on <i>F</i>, with <i>F</i> set to zero for
negative <i>F</i>^2^. The threshold expression of <i>F</i>^2^ >
\s(<i>F</i>^2^) is used only for calculating <i>R</i>-factors(gt) <i>etc</i>.
and is not relevant to the choice of reflections for refinement.
<i>R</i>-factors based on <i>F</i>^2^ are statistically about twice as large
as those based on <i>F</i>, and <i>R</i>- factors based on ALL data will be
even larger.
;
_reflns_number_total     2577
_reflns_number_gt     2483
_reflns_threshold_expression     I>2sigma(I)
_refine_ls_structure_factor_coef     Fsqd
_refine_ls_matrix_type     full
_refine_ls_R_factor_all     0.0314
_refine_ls_R_factor_gt     0.0300
_refine_ls_wR_factor_gt     0.0786
_refine_ls_wR_factor_ref     0.0798
_refine_ls_goodness_of_fit_ref     1.043
_refine_ls_restrained_S_all     1.043
_refine_ls_number_reflns     2577
_refine_ls_number_parameters     189
_refine_ls_number_restraints     1
_refine_ls_hydrogen_treatment     mixed
_refine_ls_weighting_scheme     calc
_refine_ls_weighting_details
         'calc w=1/[\s^2^(Fo^2^)+(0.0459P)^2^+0.1205P] where P=(Fo^2^+2Fc^2^)/3'
_atom_sites_solution_hydrogens     geom
_atom_sites_solution_primary     direct
_atom_sites_solution_secondary     difmap
_refine_ls_shift/su_max     0.000
_refine_ls_shift/su_mean     0.000
_refine_diff_density_max     0.118
_refine_diff_density_min     -0.143
_refine_ls_extinction_method     'SHELXTL (Sheldrick, 2008)'
_refine_ls_extinction_coef     0.016(2)
_refine_ls_extinction_expression
                                  'Fc^*^=kFc[1+0.001xFc^2^\l^3^/sin(2\q)]^-1/4^'
loop_
    _atom_type_symbol
    _atom_type_description
    _atom_type_scat_dispersion_real
    _atom_type_scat_dispersion_imag
    _atom_type_scat_source
    'C' 'C' 0.0033 0.0016
                         'International Tables Vol C Tables 4.2.6.8 and 6.1.1.4'
    'H' 'H' 0.0000 0.0000
                         'International Tables Vol C Tables 4.2.6.8 and 6.1.1.4'
    'N' 'N' 0.0061 0.0033
                         'International Tables Vol C Tables 4.2.6.8 and 6.1.1.4'
    'O' 'O' 0.0106 0.0060
                         'International Tables Vol C Tables 4.2.6.8 and 6.1.1.4'
_computing_data_collection     'SMART (Bruker, 2000)'
_computing_cell_refinement     'SAINT (Bruker, 2000)'
_computing_data_reduction     'SAINT (Bruker, 2000)'
_computing_structure_solution     'SHELXS97 (Sheldrick, 2008)'
_computing_structure_refinement     'SHELXL97 (Sheldrick, 2008)'
_computing_molecular_graphics     'SHELXTL (Sheldrick, 2008)'
_computing_publication_material
;
SHELXTL (Sheldrick, 2008), PARST (Nardelli, 1995) and PLATON
(Spek, 2009)
;
loop_
    _atom_site_type_symbol
    _atom_site_label
    _atom_site_fract_x
    _atom_site_fract_y
    _atom_site_fract_z
    _atom_site_U_iso_or_equiv
    _atom_site_adp_type
    _atom_site_calc_flag
    _atom_site_refinement_flags
    _atom_site_occupancy
    _atom_site_symmetry_multiplicity
    _atom_site_disorder_assembly
    _atom_site_disorder_group
    O O1 0.40241(5) 0.5493(2) 0.43046(18) 0.0938(6) Uani d . 1 1 . .
    N N1 0.38352(4) 0.1086(2) 0.44326(11) 0.0438(3) Uani d . 1 1 . .
    H H1A 0.3925(5) -0.050(3) 0.4301(13) 0.039(4) Uiso d . 1 1 . .
    N N2 0.33498(4) 0.1558(2) 0.48752(10) 0.0448(3) Uani d . 1 1 . .
    C C1 0.49419(6) 0.0399(3) 0.44104(14) 0.0500(3) Uani d . 1 1 . .
    H H1B 0.4797 -0.0346 0.5082 0.060 Uiso calc R 1 1 . .
    C C2 0.54235(6) -0.0412(3) 0.40641(15) 0.0600(4) Uani d . 1 1 . .
    H H2B 0.5601 -0.1679 0.4510 0.072 Uiso calc R 1 1 . .
    C C3 0.56461(6) 0.0633(4) 0.30653(15) 0.0605(4) Uani d . 1 1 . .
    C C4 0.53740(6) 0.2556(4) 0.24413(14) 0.0588(4) Uani d . 1 1 . .
    H H4A 0.5524 0.3297 0.1775 0.071 Uiso calc R 1 1 . .
    C C5 0.48869(6) 0.3437(3) 0.27612(13) 0.0488(4) Uani d . 1 1 . .
    C C6 0.46699(5) 0.2308(3) 0.37737(12) 0.0426(3) Uani d . 1 1 . .
    C C7 0.41514(5) 0.3145(3) 0.41905(14) 0.0480(3) Uani d . 1 1 . .
    C C8 0.30625(5) -0.0517(3) 0.49163(13) 0.0459(3) Uani d . 1 1 . .
    H H8A 0.3181 -0.2157 0.4624 0.055 Uiso calc R 1 1 . .
    C C9 0.25464(5) -0.0345(3) 0.54203(13) 0.0458(3) Uani d . 1 1 . .
    C C10 0.24424(6) 0.1476(3) 0.63203(14) 0.0553(4) Uani d . 1 1 . .
    H H10A 0.2703 0.2579 0.6602 0.066 Uiso calc R 1 1 . .
    C C11 0.19599(7) 0.1674(4) 0.68005(15) 0.0656(5) Uani d . 1 1 . .
    H H11A 0.1893 0.2922 0.7392 0.079 Uiso calc R 1 1 . .
    C C12 0.15778(7) 0.0008(4) 0.63967(17) 0.0665(5) Uani d . 1 1 . .
    H H12A 0.1252 0.0108 0.6722 0.080 Uiso calc R 1 1 . .
    C C13 0.16772(6) -0.1808(3) 0.55115(18) 0.0628(4) Uani d . 1 1 . .
    H H13A 0.1414 -0.2922 0.5248 0.075 Uiso calc R 1 1 . .
    C C14 0.21564(5) -0.2029(3) 0.50006(14) 0.0500(3) Uani d . 1 1 . .
    C C15 0.22448(7) -0.3941(3) 0.39994(17) 0.0652(4) Uani d . 1 1 . .
    H H15A 0.1940 -0.4979 0.3862 0.098 Uiso calc R 1 1 . .
    H H15B 0.2522 -0.5136 0.4189 0.098 Uiso calc R 1 1 . .
    H H15C 0.2329 -0.2933 0.3306 0.098 Uiso calc R 1 1 . .
    C C16 0.61613(7) -0.0348(6) 0.2648(2) 0.0969(8) Uani d . 1 1 . .
    H H16A 0.6383 -0.0606 0.3311 0.145 Uiso calc R 1 1 . .
    H H16B 0.6308 0.0969 0.2129 0.145 Uiso calc R 1 1 . .
    H H16C 0.6120 -0.2030 0.2239 0.145 Uiso calc R 1 1 . .
    C C17 0.46107(8) 0.5471(4) 0.20175(18) 0.0736(5) Uani d . 1 1 . .
    H H17A 0.4250 0.5091 0.2028 0.110 Uiso calc R 1 1 . .
    H H17B 0.4735 0.5370 0.1226 0.110 Uiso calc R 1 1 . .
    H H17C 0.4670 0.7251 0.2323 0.110 Uiso calc R 1 1 . .
loop_
    _atom_site_aniso_label
    _atom_site_aniso_U_11
    _atom_site_aniso_U_22
    _atom_site_aniso_U_33
    _atom_site_aniso_U_12
    _atom_site_aniso_U_13
    _atom_site_aniso_U_23
    O1 0.0731(8) 0.0328(5) 0.1753(17) 0.0011(5) 0.0407(10) -0.0067(8)
    N1 0.0394(6) 0.0335(5) 0.0587(7) 0.0032(4) 0.0055(5) -0.0042(5)
    N2 0.0388(6) 0.0451(6) 0.0505(6) 0.0038(5) 0.0034(5) -0.0020(5)
    C1 0.0471(8) 0.0556(8) 0.0472(8) -0.0015(6) 0.0033(7) 0.0003(7)
    C2 0.0467(8) 0.0745(10) 0.0586(10) 0.0108(7) -0.0058(8) -0.0036(8)
    C3 0.0421(8) 0.0810(11) 0.0583(9) -0.0034(7) 0.0019(8) -0.0175(8)
    C4 0.0589(10) 0.0728(10) 0.0448(8) -0.0218(8) 0.0111(7) -0.0100(7)
    C5 0.0555(9) 0.0431(7) 0.0477(8) -0.0127(6) -0.0011(7) -0.0043(6)
    C6 0.0429(7) 0.0367(6) 0.0482(8) -0.0057(5) 0.0015(6) -0.0066(5)
    C7 0.0460(8) 0.0349(6) 0.0630(9) -0.0006(5) 0.0038(7) -0.0038(6)
    C8 0.0415(7) 0.0427(6) 0.0534(8) 0.0024(6) 0.0011(6) -0.0018(6)
    C9 0.0414(7) 0.0469(7) 0.0492(7) 0.0032(6) 0.0032(6) 0.0059(6)
    C10 0.0508(9) 0.0632(9) 0.0520(8) -0.0002(7) 0.0027(7) -0.0012(7)
    C11 0.0663(11) 0.0764(11) 0.0541(9) 0.0055(9) 0.0177(8) -0.0022(8)
    C12 0.0499(9) 0.0789(11) 0.0707(11) 0.0030(8) 0.0207(9) 0.0056(9)
    C13 0.0458(8) 0.0650(9) 0.0774(11) -0.0079(7) 0.0060(9) 0.0036(9)
    C14 0.0454(8) 0.0459(7) 0.0586(8) -0.0005(6) 0.0026(7) 0.0066(6)
    C15 0.0578(9) 0.0578(9) 0.0800(12) -0.0053(7) 0.0007(9) -0.0111(9)
    C16 0.0501(11) 0.150(2) 0.0910(16) 0.0072(12) 0.0129(10) -0.0378(15)
    C17 0.0953(15) 0.0592(10) 0.0664(11) -0.0078(9) -0.0073(11) 0.0132(8)
_geom_special_details
;
All e.s.d.'s (except the e.s.d. in the dihedral angle between two l.s. planes)
are estimated using the full covariance matrix. The cell e.s.d.'s are taken
into account individually in the estimation of e.s.d.'s in distances, angles
and torsion angles; correlations between e.s.d.'s in cell parameters are only
used when they are defined by crystal symmetry. An approximate (isotropic)
treatment of cell e.s.d.'s is used for estimating e.s.d.'s involving l.s.
planes.
;
loop_
    _geom_bond_atom_site_label_1
    _geom_bond_atom_site_label_2
    _geom_bond_site_symmetry_2
    _geom_bond_distance
    _geom_bond_publ_flag
    O1 C7 . 1.2156(17) ?
    N1 C7 . 1.3401(17) ?
    N1 N2 . 1.3842(16) ?
    N1 H1A . 0.832(15) ?
    N2 C8 . 1.2723(18) ?
    C1 C2 . 1.378(2) ?
    C1 C6 . 1.387(2) ?
    C1 H1B . 0.9300 ?
    C2 C3 . 1.378(3) ?
    C2 H2B . 0.9300 ?
    C3 C4 . 1.384(3) ?
    C3 C16 . 1.507(2) ?
    C4 C5 . 1.393(2) ?
    C4 H4A . 0.9300 ?
    C5 C6 . 1.401(2) ?
    C5 C17 . 1.500(2) ?
    C6 C7 . 1.4933(19) ?
    C8 C9 . 1.4675(19) ?
    C8 H8A . 0.9300 ?
    C9 C10 . 1.392(2) ?
    C9 C14 . 1.400(2) ?
    C10 C11 . 1.377(2) ?
    C10 H10A . 0.9300 ?
    C11 C12 . 1.374(3) ?
    C11 H11A . 0.9300 ?
    C12 C13 . 1.376(3) ?
    C12 H12A . 0.9300 ?
    C13 C14 . 1.384(2) ?
    C13 H13A . 0.9300 ?
    C14 C15 . 1.500(2) ?
    C15 H15A . 0.9600 ?
    C15 H15B . 0.9600 ?
    C15 H15C . 0.9600 ?
    C16 H16A . 0.9600 ?
    C16 H16B . 0.9600 ?
    C16 H16C . 0.9600 ?
    C17 H17A . 0.9600 ?
    C17 H17B . 0.9600 ?
    C17 H17C . 0.9600 ?
loop_
    _geom_angle_atom_site_label_1
    _geom_angle_atom_site_label_2
    _geom_angle_atom_site_label_3
    _geom_angle_site_symmetry_1
    _geom_angle_site_symmetry_3
    _geom_angle
    _geom_angle_publ_flag
    C7 N1 N2 . . 120.73(11) ?
    C7 N1 H1A . . 120.4(10) ?
    N2 N1 H1A . . 118.9(10) ?
    C8 N2 N1 . . 114.66(11) ?
    C2 C1 C6 . . 121.07(15) ?
    C2 C1 H1B . . 119.5 ?
    C6 C1 H1B . . 119.5 ?
    C1 C2 C3 . . 120.80(16) ?
    C1 C2 H2B . . 119.6 ?
    C3 C2 H2B . . 119.6 ?
    C2 C3 C4 . . 117.73(14) ?
    C2 C3 C16 . . 121.07(18) ?
    C4 C3 C16 . . 121.17(18) ?
    C3 C4 C5 . . 123.35(14) ?
    C3 C4 H4A . . 118.3 ?
    C5 C4 H4A . . 118.3 ?
    C4 C5 C6 . . 117.36(14) ?
    C4 C5 C17 . . 120.09(15) ?
    C6 C5 C17 . . 122.54(15) ?
    C1 C6 C5 . . 119.67(13) ?
    C1 C6 C7 . . 119.13(13) ?
    C5 C6 C7 . . 121.19(13) ?
    O1 C7 N1 . . 122.42(14) ?
    O1 C7 C6 . . 123.16(13) ?
    N1 C7 C6 . . 114.42(11) ?
    N2 C8 C9 . . 120.62(12) ?
    N2 C8 H8A . . 119.7 ?
    C9 C8 H8A . . 119.7 ?
    C10 C9 C14 . . 119.67(14) ?
    C10 C9 C8 . . 120.32(13) ?
    C14 C9 C8 . . 120.01(13) ?
    C11 C10 C9 . . 121.14(15) ?
    C11 C10 H10A . . 119.4 ?
    C9 C10 H10A . . 119.4 ?
    C12 C11 C10 . . 119.26(16) ?
    C12 C11 H11A . . 120.4 ?
    C10 C11 H11A . . 120.4 ?
    C11 C12 C13 . . 120.04(15) ?
    C11 C12 H12A . . 120.0 ?
    C13 C12 H12A . . 120.0 ?
    C12 C13 C14 . . 122.03(16) ?
    C12 C13 H13A . . 119.0 ?
    C14 C13 H13A . . 119.0 ?
    C13 C14 C9 . . 117.84(15) ?
    C13 C14 C15 . . 120.58(15) ?
    C9 C14 C15 . . 121.54(14) ?
    C14 C15 H15A . . 109.5 ?
    C14 C15 H15B . . 109.5 ?
    H15A C15 H15B . . 109.5 ?
    C14 C15 H15C . . 109.5 ?
    H15A C15 H15C . . 109.5 ?
    H15B C15 H15C . . 109.5 ?
    C3 C16 H16A . . 109.5 ?
    C3 C16 H16B . . 109.5 ?
    H16A C16 H16B . . 109.5 ?
    C3 C16 H16C . . 109.5 ?
    H16A C16 H16C . . 109.5 ?
    H16B C16 H16C . . 109.5 ?
    C5 C17 H17A . . 109.5 ?
    C5 C17 H17B . . 109.5 ?
    H17A C17 H17B . . 109.5 ?
    C5 C17 H17C . . 109.5 ?
    H17A C17 H17C . . 109.5 ?
    H17B C17 H17C . . 109.5 ?
loop_
    _geom_torsion_atom_site_label_1
    _geom_torsion_atom_site_label_2
    _geom_torsion_atom_site_label_3
    _geom_torsion_atom_site_label_4
    _geom_torsion_site_symmetry_1
    _geom_torsion_site_symmetry_2
    _geom_torsion_site_symmetry_3
    _geom_torsion_site_symmetry_4
    _geom_torsion
    _geom_torsion_publ_flag
    C7 N1 N2 C8 . . . . 170.77(14) ?
    C6 C1 C2 C3 . . . . -0.8(2) ?
    C1 C2 C3 C4 . . . . 1.3(2) ?
    C1 C2 C3 C16 . . . . -176.88(17) ?
    C2 C3 C4 C5 . . . . -1.2(2) ?
    C16 C3 C4 C5 . . . . 177.01(16) ?
    C3 C4 C5 C6 . . . . 0.5(2) ?
    C3 C4 C5 C17 . . . . -178.19(16) ?
    C2 C1 C6 C5 . . . . 0.0(2) ?
    C2 C1 C6 C7 . . . . -179.36(14) ?
    C4 C5 C6 C1 . . . . 0.16(19) ?
    C17 C5 C6 C1 . . . . 178.77(14) ?
    C4 C5 C6 C7 . . . . 179.50(12) ?
    C17 C5 C6 C7 . . . . -1.9(2) ?
    N2 N1 C7 O1 . . . . -2.7(3) ?
    N2 N1 C7 C6 . . . . 177.21(12) ?
    C1 C6 C7 O1 . . . . 129.9(2) ?
    C5 C6 C7 O1 . . . . -49.4(2) ?
    C1 C6 C7 N1 . . . . -49.99(18) ?
    C5 C6 C7 N1 . . . . 130.66(14) ?
    N1 N2 C8 C9 . . . . 176.93(12) ?
    N2 C8 C9 C10 . . . . -30.9(2) ?
    N2 C8 C9 C14 . . . . 149.45(15) ?
    C14 C9 C10 C11 . . . . -0.6(2) ?
    C8 C9 C10 C11 . . . . 179.71(15) ?
    C9 C10 C11 C12 . . . . 1.2(3) ?
    C10 C11 C12 C13 . . . . -0.9(3) ?
    C11 C12 C13 C14 . . . . 0.0(3) ?
    C12 C13 C14 C9 . . . . 0.6(2) ?
    C12 C13 C14 C15 . . . . -177.14(17) ?
    C10 C9 C14 C13 . . . . -0.2(2) ?
    C8 C9 C14 C13 . . . . 179.43(14) ?
    C10 C9 C14 C15 . . . . 177.45(15) ?
    C8 C9 C14 C15 . . . . -2.9(2) ?
loop_
    _geom_hbond_atom_site_label_D
    _geom_hbond_atom_site_label_H
    _geom_hbond_atom_site_label_A
    _geom_hbond_site_symmetry_A
    _geom_hbond_distance_DH
    _geom_hbond_distance_HA
    _geom_hbond_distance_DA
    _geom_hbond_angle_DHA
    _geom_hbond_publ_flag
    N1 H1A O1 1_545 0.833(15) 2.000(15) 2.8150(14) 166.1(14) yes
    C8 H8A O1 1_545 0.93 2.52 3.2696(19) 138 yes
_iucr_refine_instructions_details
;
TITL I in Pca2(1)
CELL 0.71073  26.1151   4.9484  11.3933  90.000  90.000  90.000
ZERR    4.00   0.0010   0.0002   0.0004   0.000   0.000   0.000
LATT -1
SYMM -X, -Y, 0.5+Z
SYMM 0.5+X, -Y, Z
SYMM 0.5-X, Y, 0.5+Z
SFAC C H N O
UNIT 68 72 8 4
TEMP 0
L.S. 20
BOND $H
FMAP 2 2 60
SIZE 0.56 0.55 0.23
CONF
ACTA
OMIT -3 51
PLAN 10
WGHT    0.045900    0.120500
EXTI    0.016423
FVAR       0.90417
O1    4    0.402405    0.549269    0.430459    11.00000    0.07314    0.03279 =
         0.17535   -0.00668    0.04071    0.00105
N1    3    0.383521    0.108589    0.443257    11.00000    0.03937    0.03348 =
         0.05865   -0.00418    0.00545    0.00318
H1A   2    0.392495   -0.049873    0.430098    11.00000    0.03869
N2    3    0.334978    0.155790    0.487515    11.00000    0.03884    0.04505 =
         0.05045   -0.00201    0.00343    0.00376
C1    1    0.494185    0.039896    0.441036    11.00000    0.04715    0.05564 =
         0.04717    0.00030    0.00331   -0.00146
AFIX  43
H1B   2    0.479680   -0.034639    0.508189    11.00000   -1.20000
AFIX   0
C2    1    0.542353   -0.041177    0.406409    11.00000    0.04672    0.07450 =
         0.05864   -0.00356   -0.00584    0.01079
AFIX  43
H2B   2    0.560061   -0.167910    0.450971    11.00000   -1.20000
AFIX   0
C3    1    0.564608    0.063281    0.306529    11.00000    0.04214    0.08100 =
         0.05833   -0.01748    0.00191   -0.00338
C4    1    0.537398    0.255551    0.244133    11.00000    0.05887    0.07284 =
         0.04476   -0.01001    0.01106   -0.02178
AFIX  43
H4A   2    0.552391    0.329664    0.177456    11.00000   -1.20000
AFIX   0
C5    1    0.488688    0.343741    0.276115    11.00000    0.05553    0.04314 =
         0.04769   -0.00429   -0.00110   -0.01266
C6    1    0.466988    0.230833    0.377369    11.00000    0.04287    0.03667 =
         0.04818   -0.00659    0.00146   -0.00574
C7    1    0.415140    0.314462    0.419046    11.00000    0.04602    0.03490 =
         0.06303   -0.00384    0.00376   -0.00057
C8    1    0.306252   -0.051669    0.491630    11.00000    0.04149    0.04274 =
         0.05341   -0.00180    0.00113    0.00239
AFIX  43
H8A   2    0.318074   -0.215702    0.462424    11.00000   -1.20000
AFIX   0
C9    1    0.254640   -0.034544    0.542028    11.00000    0.04137    0.04694 =
         0.04922    0.00593    0.00318    0.00316
C10   1    0.244241    0.147620    0.632035    11.00000    0.05075    0.06325 =
         0.05203   -0.00125    0.00267   -0.00017
AFIX  43
H10A  2    0.270328    0.257862    0.660227    11.00000   -1.20000
AFIX   0
C11   1    0.195992    0.167411    0.680052    11.00000    0.06634    0.07643 =
         0.05410   -0.00218    0.01769    0.00546
AFIX  43
H11A  2    0.189350    0.292191    0.739162    11.00000   -1.20000
AFIX   0
C12   1    0.157782    0.000784    0.639666    11.00000    0.04986    0.07893 =
         0.07074    0.00560    0.02066    0.00300
AFIX  43
H12A  2    0.125174    0.010784    0.672190    11.00000   -1.20000
AFIX   0
C13   1    0.167724   -0.180847    0.551148    11.00000    0.04582    0.06502 =
         0.07741    0.00364    0.00596   -0.00786
AFIX  43
H13A  2    0.141445   -0.292250    0.524811    11.00000   -1.20000
AFIX   0
C14   1    0.215636   -0.202926    0.500061    11.00000    0.04536    0.04593 =
         0.05861    0.00665    0.00263   -0.00048
C15   1    0.224477   -0.394147    0.399940    11.00000    0.05783    0.05778 =
         0.07998   -0.01115    0.00070   -0.00528
AFIX 137
H15A  2    0.193994   -0.497885    0.386240    11.00000   -1.50000
H15B  2    0.252229   -0.513627    0.418930    11.00000   -1.50000
H15C  2    0.232868   -0.293313    0.330572    11.00000   -1.50000
AFIX   0
C16   1    0.616126   -0.034755    0.264798    11.00000    0.05008    0.14951 =
         0.09097   -0.03783    0.01288    0.00722
AFIX 137
H16A  2    0.638300   -0.060627    0.331056    11.00000   -1.50000
H16B  2    0.630843    0.096866    0.212896    11.00000   -1.50000
H16C  2    0.612049   -0.202951    0.223859    11.00000   -1.50000
AFIX   0
C17   1    0.461068    0.547067    0.201748    11.00000    0.09528    0.05921 =
         0.06637    0.01325   -0.00735   -0.00775
AFIX 137
H17A  2    0.425020    0.509137    0.202797    11.00000   -1.50000
H17B  2    0.473504    0.537029    0.122576    11.00000   -1.50000
H17C  2    0.467005    0.725150    0.232280    11.00000   -1.50000
HKLF 4
REM  A in Pca2(1)
REM R1 =  0.0300 for   2483 Fo > 4sig(Fo)  and  0.0314 for all   2577 data
REM    189 parameters refined using      1 restraints
END
WGHT      0.0459      0.1203
REM Highest difference peak  0.118,  deepest hole -0.143,  1-sigma level  0.032
Q1    1   0.3951  0.5159  0.3764  11.00000  0.05    0.12
Q2    1   0.3246  0.3337  0.4766  11.00000  0.05    0.11
Q3    1   0.3340  0.3709  0.4843  11.00000  0.05    0.11
Q4    1   0.4176  0.4618  0.4643  11.00000  0.05    0.11
Q5    1   0.4029  0.5690  0.4586  11.00000  0.05    0.11
Q6    1   0.4796  0.3671  0.3488  11.00000  0.05    0.11
Q7    1   0.4788  0.4973  0.2617  11.00000  0.05    0.10
Q8    1   0.2048 -0.5792  0.4309  11.00000  0.05    0.09
Q9    1   0.4435  0.4380  0.1443  11.00000  0.05    0.08
Q10   1   0.2196 -0.6005  0.3474  11.00000  0.05    0.08
;
