# Supplementary material for: (E)-2,4-Dimethyl-N′-(2-methyl­benzyl­idene)benzohydrazide
Source: Acta Crystallogr Sect E Struct Rep Online. 2013 Feb 20;69(Pt 3):o400. doi: 10.1107/S1600536813004388 (PMC3588470; doi:10.1107/S1600536813004388)
Supplement: Supplementary file 2 [file e-69-0o400-Isup2.hkl]

# 
# h,k,l, Fc-squared, Fo-squared, sigma(Fo-squared) and status flag 
# 
data_I
_shelx_title ' A in Pca2(1)' 
_shelx_refln_list_code          4 
_shelx_F_calc_maximum      119.58 
_exptl_crystal_F_000       568.00 
_reflns_d_resolution_high  0.8256 
 
loop_ 
 _symmetry_equiv_pos_as_xyz 
 'x, y, z' 
 '-x, -y, z+1/2' 
 'x+1/2, -y, z' 
 '-x+1/2, y, z+1/2' 
 
_cell_length_a    26.1151 
_cell_length_b     4.9484 
_cell_length_c    11.3933 
_cell_angle_alpha  90.000 
_cell_angle_beta   90.000 
_cell_angle_gamma  90.000 
 
_shelx_F_squared_multiplier     1.000 
 
loop_ 
 _refln_index_h 
 _refln_index_k 
 _refln_index_l 
 _refln_F_squared_calc 
 _refln_F_squared_meas 
 _refln_F_squared_sigma 
 _refln_observed_status 
   2   0 -13       19.50       17.42      1.24 o 
   4   0 -13       41.81       41.34      1.69 o 
   6   0 -13       11.46       11.28      1.05 o 
   8   0 -13       19.76       21.76      1.29 o 
  10   0 -13       61.86       66.58      2.19 o 
   1   1 -13        0.23        0.78      0.39 o 
   2   1 -13        1.01        1.48      0.81 o 
   3   1 -13       14.48       16.36      0.85 o 
   4   1 -13       10.26       10.20      0.73 o 
   5   1 -13        2.31        3.41      0.52 o 
   6   1 -13        6.89        8.66      0.71 o 
   7   1 -13        2.79        3.71      0.54 o 
   8   1 -13        1.70        2.25      0.50 o 
   9   1 -13       21.70       23.71      0.98 o 
   1   2 -13        8.26       10.76      0.77 o 
   0   0 -12        2.86        2.68      0.95 o 
   2   0 -12       35.47       33.38      1.48 o 
   4   0 -12       17.35       17.64      1.17 o 
   6   0 -12        4.77        5.71      0.85 o 
   8   0 -12      128.57      132.63      3.93 o 
  10   0 -12      129.71      132.11      2.46 o 
  12   0 -12       24.46       27.05      1.13 o 
  14   0 -12       13.42       18.99      1.28 o 
   0   1 -12        9.23        7.98      0.90 o 
   1   1 -12        4.38        5.60      0.59 o 
   2   1 -12        6.20        8.69      1.05 o 
   3   1 -12        3.97        5.82      0.62 o 
   4   1 -12        1.16        1.90      0.48 o 
   5   1 -12       32.38       30.43      0.92 o 
   6   1 -12       24.65       24.91      0.96 o 
   7   1 -12        1.39        1.48      0.43 o 
   8   1 -12       63.94       61.65      2.09 o 
   9   1 -12       28.19       28.78      0.99 o 
  10   1 -12       38.00       37.15      1.01 o 
  11   1 -12       54.47       56.91      1.24 o 
  12   1 -12       31.77       31.03      1.08 o 
  13   1 -12        2.33        2.91      0.47 o 
  14   1 -12        2.70        2.82      0.50 o 
   0   2 -12        7.74        9.51      1.02 o 
   1   2 -12        0.61        1.70      0.63 o 
   2   2 -12        6.41        6.84      0.57 o 
   3   2 -12        5.16        6.10      0.56 o 
   4   2 -12        1.45        1.80      0.55 o 
   5   2 -12        9.84       11.41      0.70 o 
   6   2 -12        9.79       12.66      0.70 o 
   7   2 -12       10.15       10.88      0.74 o 
   8   2 -12       14.92       17.38      0.88 o 
   9   2 -12       13.28       16.03      1.19 o 
  10   2 -12        2.64        2.42      0.51 o 
  11   2 -12       12.41       17.36      1.04 o 
   2   0 -11        0.09        0.08      0.51 o 
   4   0 -11       46.60       46.99      1.29 o 
   6   0 -11      158.47      163.03      4.34 o 
   8   0 -11       67.53       64.67      1.99 o 
  10   0 -11      149.56      151.50      2.57 o 
  12   0 -11        8.92       13.86      0.86 o 
  14   0 -11        9.55        6.39      0.87 o 
  16   0 -11        7.76        9.64      0.98 o 
  18   0 -11       27.58       34.91      1.57 o 
   1   1 -11        8.96        9.17      0.55 o 
   2   1 -11        1.10        3.13      0.41 o 
   3   1 -11       10.26       10.68      0.62 o 
   4   1 -11       66.59       64.78      1.23 o 
   5   1 -11       18.41       20.59      0.76 o 
   6   1 -11        2.86        4.24      0.47 o 
   7   1 -11       23.44       23.41      1.28 o 
   8   1 -11       21.41       18.92      0.67 o 
   9   1 -11        2.13        3.43      0.44 o 
  10   1 -11        3.00        2.28      0.38 o 
  11   1 -11       11.06       12.70      0.58 o 
  12   1 -11        0.62        1.13      0.35 o 
  13   1 -11       37.31       37.12      0.98 o 
  14   1 -11       15.57       17.97      0.97 o 
  15   1 -11       12.62       14.35      0.79 o 
  16   1 -11        0.75        1.12      0.41 o 
  17   1 -11        0.82        0.81      0.40 o 
  18   1 -11        3.88        5.21      0.57 o 
   1   2 -11        2.76        4.02      0.51 o 
   2   2 -11        1.91        1.76      0.34 o 
   3   2 -11        6.19        6.22      0.46 o 
   4   2 -11       30.35       27.09      0.86 o 
   5   2 -11        0.42        0.37      0.36 o 
   6   2 -11       11.81       12.11      0.66 o 
   7   2 -11        7.58        8.56      0.68 o 
   8   2 -11       23.08       23.23      0.93 o 
   9   2 -11       33.57       38.13      1.15 o 
  10   2 -11       14.40       16.22      0.81 o 
  11   2 -11        1.85        2.12      0.54 o 
  12   2 -11       10.63       11.39      0.73 o 
  13   2 -11       24.96       26.26      0.99 o 
  14   2 -11        7.01       10.19      0.73 o 
  15   2 -11        7.97        7.85      0.68 o 
   1   3 -11        6.16        6.64      0.63 o 
   2   3 -11        3.20        5.43      0.59 o 
   3   3 -11        0.29        1.12      0.40 o 
   4   3 -11        5.21        5.84      0.61 o 
   5   3 -11        5.34        5.29      0.74 o 
   6   3 -11        7.54        8.13      0.83 o 
   7   3 -11        8.06       11.07      0.95 o 
   8   3 -11       22.39       23.26      1.15 o 
   9   3 -11        7.81        7.66      0.83 o 
  10   3 -11        0.72        1.22      0.69 o 
   0   0 -10        4.28        3.60      0.97 o 
   2   0 -10        1.54        2.70      0.76 o 
   4   0 -10        8.65       10.39      1.09 o 
   6   0 -10      191.62      175.36      2.65 o 
   8   0 -10      285.10      286.77      3.76 o 
  10   0 -10       52.50       59.92      1.58 o 
  12   0 -10      113.34      120.56      2.18 o 
  14   0 -10       57.35       57.40      2.71 o 
  16   0 -10       29.71       30.69      2.50 o 
  18   0 -10        2.94        2.70      0.75 o 
  20   0 -10       10.27       12.03      1.12 o 
   0   1 -10       55.86       51.74      1.29 o 
   1   1 -10        5.02        4.86      0.37 o 
   2   1 -10       12.67       13.47      0.58 o 
   3   1 -10       21.47       21.15      0.61 o 
   4   1 -10       48.76       45.65      0.87 o 
   5   1 -10        6.03        5.70      0.41 o 
   6   1 -10        2.94        3.65      0.38 o 
   7   1 -10      172.33      171.57      1.87 o 
   8   1 -10      236.03      251.82      3.48 o 
   9   1 -10       22.96       23.81      0.70 o 
  10   1 -10       21.68       18.96      0.64 o 
  11   1 -10       39.52       40.20      0.87 o 
  12   1 -10       41.00       44.35      0.92 o 
  13   1 -10       33.42       34.77      0.82 o 
  14   1 -10       14.77       15.33      0.77 o 
  15   1 -10        1.29        2.00      0.45 o 
  16   1 -10        6.17        6.22      0.60 o 
  17   1 -10        8.69       10.05      0.69 o 
  18   1 -10       10.60       11.53      0.73 o 
  19   1 -10       11.96       13.47      0.77 o 
  20   1 -10        4.47        6.02      0.64 o 
  21   1 -10        4.23        4.13      0.59 o 
   0   2 -10       54.39       48.63      1.93 o 
   1   2 -10        2.62        2.46      0.35 o 
   2   2 -10       42.66       38.73      0.85 o 
   3   2 -10        8.98        8.78      0.49 o 
   4   2 -10       20.19       21.23      0.65 o 
   5   2 -10       13.43       12.49      0.63 o 
   6   2 -10       17.82       17.24      0.79 o 
   7   2 -10       28.84       30.66      0.86 o 
   8   2 -10       85.67       77.66      1.49 o 
   9   2 -10       42.80       45.21      1.05 o 
  10   2 -10       25.89       27.76      0.85 o 
  11   2 -10       20.01       18.08      0.73 o 
  12   2 -10       45.35       42.64      1.19 o 
  13   2 -10        4.33        3.55      0.62 o 
  14   2 -10       19.40       17.34      0.83 o 
  15   2 -10        0.88        2.87      0.49 o 
  16   2 -10        0.58        0.37      0.46 o 
  17   2 -10       28.05       29.80      1.06 o 
  18   2 -10        8.90        9.73      0.77 o 
  19   2 -10        1.89        0.99      0.49 o 
   0   3 -10       23.77       24.79      1.30 o 
   1   3 -10        9.30        9.74      0.69 o 
   2   3 -10        2.23        1.98      0.59 o 
   3   3 -10       20.29       17.79      0.98 o 
   4   3 -10       14.92       16.45      0.97 o 
   5   3 -10        5.32        4.79      0.69 o 
   6   3 -10        9.52        9.18      0.82 o 
   7   3 -10       20.79       21.59      1.72 o 
   8   3 -10       39.01       39.20      2.06 o 
   9   3 -10        8.39        7.83      0.79 o 
  10   3 -10        3.42        3.97      0.71 o 
  11   3 -10       18.71       20.71      1.34 o 
  12   3 -10        3.11        2.53      0.58 o 
  13   3 -10        0.22        0.21      0.49 o 
  14   3 -10        1.28        2.07      0.56 o 
   0   4 -10        5.36        4.67      1.37 o 
   1   4 -10        3.69        4.63      0.70 o 
   2   4 -10        0.67       -0.19      0.91 o 
   3   4 -10        7.69        9.35      0.87 o 
   4   4 -10        3.03        5.40      0.76 o 
   5   4 -10       21.76       27.38      1.26 o 
   2   0  -9        8.18       12.33      0.54 o 
   4   0  -9      138.07      128.27      2.05 o 
   6   0  -9       53.31       50.21      1.25 o 
   8   0  -9      353.52      352.03      5.45 o 
  10   0  -9      210.20      207.33      2.91 o 
  12   0  -9      167.25      170.32      2.75 o 
  14   0  -9       20.23       20.05      0.88 o 
  16   0  -9       34.25       29.18      1.36 o 
  18   0  -9        3.60        3.62      0.71 o 
  20   0  -9       23.56       26.24      1.33 o 
  22   0  -9        0.54        1.85      0.62 o 
   1   1  -9       32.25       34.12      0.62 o 
   2   1  -9       89.27       82.22      1.00 o 
   3   1  -9       41.02       37.43      0.66 o 
   4   1  -9       95.53       89.61      1.06 o 
   5   1  -9      128.24      118.32      1.27 o 
   6   1  -9       74.47       72.89      1.02 o 
   7   1  -9       43.71       46.09      0.76 o 
   8   1  -9       62.89       64.22      1.02 o 
   9   1  -9       17.26       18.46      0.70 o 
  10   1  -9      162.08      163.50      1.78 o 
  11   1  -9       48.67       47.77      0.90 o 
  12   1  -9        7.50        9.18      0.48 o 
  13   1  -9       32.72       35.20      0.99 o 
  14   1  -9        1.87        2.12      0.44 o 
  15   1  -9       80.85       75.30      1.49 o 
  16   1  -9        4.63        4.02      0.50 o 
  17   1  -9       17.16       18.36      0.81 o 
  18   1  -9       31.64       33.29      1.03 o 
  19   1  -9        2.23        3.39      0.50 o 
  20   1  -9       11.60       13.69      0.76 o 
  21   1  -9        0.46        0.75      0.38 o 
  22   1  -9        3.82        4.42      0.53 o 
  23   1  -9        2.70        5.68      0.71 o 
   1   2  -9       57.71       58.36      1.28 o 
   2   2  -9       36.37       38.10      0.82 o 
   3   2  -9       15.44       15.47      0.64 o 
   4   2  -9       37.22       37.68      0.80 o 
   5   2  -9        1.90        2.08      0.35 o 
   6   2  -9       21.51       19.25      0.67 o 
   7   2  -9       18.09       17.99      0.76 o 
   8   2  -9       76.28       71.88      1.24 o 
   9   2  -9       71.47       70.08      1.24 o 
  10   2  -9       37.48       37.10      0.92 o 
  11   2  -9        2.57        3.55      0.43 o 
  12   2  -9       21.90       20.86      0.73 o 
  13   2  -9       21.52       21.66      1.04 o 
  14   2  -9       15.71       15.52      0.77 o 
  15   2  -9       42.62       42.84      1.18 o 
  16   2  -9       19.54       21.09      1.11 o 
  17   2  -9       26.86       28.05      1.32 o 
  18   2  -9        8.31       10.02      0.82 o 
  19   2  -9        4.07        3.64      0.53 o 
  20   2  -9        2.01        2.38      0.47 o 
  21   2  -9        1.05        2.00      0.52 o 
   1   3  -9       23.17       19.70      0.97 o 
   2   3  -9        2.55        1.49      0.50 o 
   3   3  -9        2.53        2.48      0.56 o 
   4   3  -9        7.01        7.14      0.70 o 
   5   3  -9        8.61        6.46      0.72 o 
   6   3  -9       11.08       10.06      0.79 o 
   7   3  -9        5.66        7.12      0.59 o 
   8   3  -9       28.64       29.08      0.98 o 
   9   3  -9       21.93       22.89      0.90 o 
  10   3  -9       13.69       13.05      0.74 o 
  11   3  -9        4.81        3.60      0.54 o 
  12   3  -9        2.90        1.97      0.54 o 
  13   3  -9       28.67       31.25      1.24 o 
  14   3  -9       36.60       38.93      1.37 o 
  15   3  -9       12.65       15.05      1.40 o 
  16   3  -9       10.29       10.25      0.89 o 
  17   3  -9        1.16        0.81      0.50 o 
  18   3  -9        8.80        8.33      0.85 o 
   1   4  -9       44.15       45.83      1.84 o 
   2   4  -9        1.13        1.57      0.75 o 
   3   4  -9        3.19        3.42      0.65 o 
   4   4  -9        5.57        6.27      0.73 o 
   5   4  -9       13.46       11.41      0.89 o 
   6   4  -9        1.00        1.58      0.54 o 
   7   4  -9        9.60       11.32      0.90 o 
   8   4  -9        2.14        1.26      0.57 o 
   9   4  -9        5.69        6.53      0.75 o 
  10   4  -9        8.28       11.01      2.21 o 
  11   4  -9        6.27        4.52      0.85 o 
   0   0  -8      537.29      625.17      8.28 o 
   2   0  -8      159.94      158.79      1.83 o 
   4   0  -8      181.28      200.66      3.72 o 
   6   0  -8      172.62      171.08      2.49 o 
   8   0  -8       70.65       69.97      1.41 o 
  10   0  -8      136.85      138.93      3.14 o 
  12   0  -8      105.84      104.91      1.81 o 
  14   0  -8       35.62       41.31      2.59 o 
  16   0  -8      186.27      197.18      3.60 o 
  18   0  -8       10.34        9.60      0.88 o 
  20   0  -8        2.89        3.18      0.67 o 
  22   0  -8        1.82        2.84      1.04 o 
  24   0  -8        4.76        5.46      1.17 o 
   0   1  -8       39.20       45.90      0.86 o 
   1   1  -8        5.72        6.34      0.26 o 
   2   1  -8       59.17       61.56      0.71 o 
   3   1  -8       22.58       21.57      0.49 o 
   4   1  -8       29.24       26.24      0.54 o 
   5   1  -8       70.37       69.47      0.98 o 
   6   1  -8       17.63       16.94      0.52 o 
   7   1  -8       19.69       17.33      0.53 o 
   8   1  -8       44.35       48.55      0.84 o 
   9   1  -8       87.68       86.36      1.15 o 
  10   1  -8      231.76      227.78      2.15 o 
  11   1  -8      258.88      266.06      2.56 o 
  12   1  -8        6.45        6.03      0.40 o 
  13   1  -8      133.61      134.10      2.24 o 
  14   1  -8       99.34      102.80      1.69 o 
  15   1  -8        8.90        8.19      0.74 o 
  16   1  -8      102.99      106.55      2.03 o 
  17   1  -8       37.08       33.34      0.99 o 
  18   1  -8       30.02       33.31      1.00 o 
  19   1  -8       28.12       28.47      0.94 o 
  20   1  -8       12.98       12.05      0.70 o 
  21   1  -8        4.02        5.10      0.54 o 
  22   1  -8        5.44        5.76      0.56 o 
  23   1  -8        4.56        6.85      0.72 o 
  24   1  -8       19.37       22.66      1.09 o 
  25   1  -8        1.46        1.60      0.68 o 
   0   2  -8      238.96      233.46      2.61 o 
   1   2  -8        1.23        2.02      0.29 o 
   2   2  -8      169.95      160.50      1.70 o 
   3   2  -8       47.20       45.21      0.83 o 
   4   2  -8      216.39      206.57      2.21 o 
   5   2  -8        7.28        6.76      0.44 o 
   6   2  -8       18.55       15.18      0.74 o 
   7   2  -8        7.76        6.59      0.48 o 
   8   2  -8       40.03       38.60      0.88 o 
   9   2  -8       25.28       24.88      0.98 o 
  10   2  -8      112.75      115.87      1.59 o 
  11   2  -8      310.98      318.44      3.12 o 
  12   2  -8       12.66       12.06      0.67 o 
  13   2  -8       78.71       73.00      1.24 o 
  14   2  -8       34.86       33.45      1.01 o 
  15   2  -8       15.27       13.92      0.72 o 
  16   2  -8       13.31       11.83      0.71 o 
  17   2  -8        7.53        7.63      0.61 o 
  18   2  -8        5.99        6.95      0.79 o 
  19   2  -8       11.43       10.44      0.69 o 
  20   2  -8        1.30        1.63      0.44 o 
  21   2  -8        8.69        9.17      0.68 o 
  22   2  -8        8.47        8.34      1.35 o 
  23   2  -8       10.78       12.88      0.96 o 
   0   3  -8       89.20       87.89      3.22 o 
   1   3  -8       10.87        7.62      0.89 o 
   2   3  -8       11.86       11.71      0.98 o 
   3   3  -8        7.20        9.67      0.60 o 
   4   3  -8       54.39       51.16      1.18 o 
   5   3  -8       45.35       39.71      1.06 o 
   6   3  -8       25.31       22.20      0.82 o 
   7   3  -8       35.87       33.91      1.00 o 
   8   3  -8       17.02       17.42      0.77 o 
   9   3  -8        1.12        1.10      0.40 o 
  10   3  -8       25.94       24.04      0.90 o 
  11   3  -8       48.93       47.64      1.40 o 
  12   3  -8       68.07       68.18      2.22 o 
  13   3  -8        1.62        1.90      0.53 o 
  14   3  -8        7.16        7.49      0.77 o 
  15   3  -8        6.10        8.17      0.77 o 
  16   3  -8        4.13        4.11      0.66 o 
  17   3  -8        6.97        7.16      0.78 o 
  18   3  -8        2.19        1.47      1.05 o 
  19   3  -8        4.24        5.56      0.72 o 
  20   3  -8        0.22       -0.11      0.47 o 
   0   4  -8        7.94        8.35      1.30 o 
   1   4  -8       13.08       15.87      1.16 o 
   2   4  -8       11.33       13.50      1.08 o 
   3   4  -8       23.47       25.70      1.36 o 
   4   4  -8       27.18       28.49      1.42 o 
   5   4  -8        7.33        5.29      0.67 o 
   6   4  -8        1.75        1.68      0.53 o 
   7   4  -8       12.49       11.72      1.09 o 
   8   4  -8        5.21        3.50      0.52 o 
   9   4  -8        8.31        7.07      0.63 o 
  10   4  -8        9.35       10.83      0.74 o 
  11   4  -8        1.98        2.39      0.59 o 
  12   4  -8       72.06       70.21      2.84 o 
  13   4  -8       43.50       43.30      1.82 o 
  14   4  -8       13.02       12.61      0.96 o 
   2   0  -7      467.81      439.64      5.44 o 
   4   0  -7      232.93      234.10      3.02 o 
   6   0  -7      339.16      335.64      3.16 o 
   8   0  -7      414.10      445.68      4.04 o 
  10   0  -7      153.55      141.92      2.07 o 
  12   0  -7      133.14      137.99      2.07 o 
  14   0  -7      263.25      239.87      3.05 o 
  16   0  -7      165.03      159.49      3.03 o 
  18   0  -7       54.04       55.72      1.69 o 
  20   0  -7       24.52       24.47      1.65 o 
  22   0  -7       66.12       60.21      1.86 o 
  24   0  -7       21.00       27.07      2.06 o 
  26   0  -7       22.05       29.24      2.17 o 
   1   1  -7      109.94      121.31      1.05 o 
   2   1  -7      130.64      126.77      1.08 o 
   3   1  -7      143.95      150.66      1.31 o 
   4   1  -7       29.54       33.93      0.64 o 
   5   1  -7       67.37       64.02      1.11 o 
   6   1  -7       68.56       58.17      1.14 o 
   7   1  -7        5.23        6.22      0.34 o 
   8   1  -7       18.34       18.09      0.50 o 
   9   1  -7       21.33       19.58      0.53 o 
  10   1  -7      114.09      121.11      1.35 o 
  11   1  -7      141.20      134.56      1.45 o 
  12   1  -7      270.96      270.67      2.62 o 
  13   1  -7       20.94       21.73      0.65 o 
  14   1  -7       55.35       58.65      1.01 o 
  15   1  -7      139.96      146.48      2.99 o 
  16   1  -7       19.58       20.92      0.78 o 
  17   1  -7       78.77       78.39      1.45 o 
  18   1  -7        4.22        4.94      0.49 o 
  19   1  -7       40.54       38.46      1.03 o 
  20   1  -7       25.02       27.93      1.57 o 
  21   1  -7       23.92       21.57      0.84 o 
  22   1  -7        2.21        1.35      0.38 o 
  23   1  -7       25.62       22.84      1.05 o 
  24   1  -7        1.24        1.52      0.47 o 
  25   1  -7        2.92        2.13      0.65 o 
  26   1  -7       16.63       22.64      1.38 o 
   1   2  -7      161.39      149.96      1.51 o 
   2   2  -7        2.06        3.05      0.26 o 
   3   2  -7       18.69       20.94      0.53 o 
   4   2  -7       63.08       57.37      0.97 o 
   5   2  -7       46.65       43.49      0.85 o 
   6   2  -7      133.82      124.10      1.88 o 
   7   2  -7        8.29        8.43      0.57 o 
   8   2  -7       76.45       78.35      1.20 o 
   9   2  -7       33.32       32.43      0.78 o 
  10   2  -7       63.58       57.34      1.04 o 
  11   2  -7        3.92        5.55      0.43 o 
  12   2  -7       34.24       29.89      0.77 o 
  13   2  -7       24.98       26.62      0.75 o 
  14   2  -7       61.71       58.61      1.25 o 
  15   2  -7       19.73       18.87      0.77 o 
  16   2  -7       18.59       17.93      0.75 o 
  17   2  -7       43.95       39.74      1.06 o 
  18   2  -7        2.50        1.98      0.42 o 
  19   2  -7        5.15        5.63      0.83 o 
  20   2  -7       19.42       18.62      0.81 o 
  21   2  -7       10.52        8.91      0.65 o 
  22   2  -7        5.74        7.32      0.78 o 
  23   2  -7       28.47       30.28      1.26 o 
  24   2  -7        3.64        5.93      0.75 o 
  25   2  -7        1.88        2.05      0.59 o 
   1   3  -7      191.45      187.72      2.32 o 
   2   3  -7       68.16       69.69      1.82 o 
   3   3  -7       31.07       28.92      1.01 o 
   4   3  -7       16.43       14.39      0.77 o 
   5   3  -7       93.83       85.77      1.50 o 
   6   3  -7        0.60        0.94      0.34 o 
   7   3  -7       11.03        9.80      0.65 o 
   8   3  -7      135.55      127.29      1.91 o 
   9   3  -7       21.87       18.19      0.76 o 
  10   3  -7       84.40       83.40      1.52 o 
  11   3  -7       30.65       29.71      0.93 o 
  12   3  -7        0.19       -0.09      0.34 o 
  13   3  -7       45.01       37.72      1.28 o 
  14   3  -7      132.80      126.81      3.77 o 
  15   3  -7       21.07       19.55      1.01 o 
  16   3  -7        5.30        5.13      0.68 o 
  17   3  -7        3.72        5.28      0.70 o 
  18   3  -7        0.53        0.05      0.43 o 
  19   3  -7        0.46        1.69      0.54 o 
  20   3  -7       14.03       11.86      0.92 o 
  21   3  -7        3.68        4.16      0.67 o 
  22   3  -7        2.15        1.04      0.50 o 
   1   4  -7       71.49       71.24      2.08 o 
   2   4  -7        3.99        5.78      0.79 o 
   3   4  -7       19.00       20.60      0.96 o 
   4   4  -7       40.67       36.78      1.24 o 
   5   4  -7        5.49        5.34      0.87 o 
   6   4  -7        1.08        1.02      0.39 o 
   7   4  -7        3.15        3.15      0.49 o 
   8   4  -7        6.32        5.02      0.55 o 
   9   4  -7       24.91       23.20      0.91 o 
  10   4  -7       28.63       28.53      1.10 o 
  11   4  -7       76.67       82.13      1.98 o 
  12   4  -7       19.53       17.53      1.01 o 
  13   4  -7       14.70       14.20      0.95 o 
  14   4  -7       12.09       13.45      0.95 o 
  15   4  -7       26.89       30.72      1.38 o 
  16   4  -7        1.61        1.40      0.55 o 
  17   4  -7       11.26       14.74      1.30 o 
   1   5  -7        4.03        4.62      0.84 o 
   2   5  -7        5.74        6.28      0.90 o 
   3   5  -7        8.97       11.49      1.09 o 
   4   5  -7       14.54       17.00      1.20 o 
   5   5  -7       12.48       15.35      1.20 o 
   6   5  -7        6.34        6.13      0.87 o 
   0   0  -6      361.11      381.89      5.35 o 
   2   0  -6     2257.14     2462.52     19.47 o 
   4   0  -6      390.80      408.07      3.63 o 
   6   0  -6      354.98      332.86      3.06 o 
   8   0  -6      983.14     1012.82     11.66 o 
  10   0  -6      344.88      366.24      4.04 o 
  12   0  -6      377.84      382.77      4.20 o 
  14   0  -6      334.48      351.91      3.95 o 
  16   0  -6      265.00      260.51      4.12 o 
  18   0  -6      150.57      147.52      2.84 o 
  20   0  -6       15.68       15.47      0.99 o 
  22   0  -6      137.45      131.32      3.59 o 
  24   0  -6       24.42       25.87      2.03 o 
  26   0  -6       27.31       28.60      2.13 o 
  28   0  -6       27.05       26.36      2.04 o 
   0   1  -6      951.01      913.40      7.67 o 
   1   1  -6      298.74      304.16      2.19 o 
   2   1  -6      581.50      608.53      3.98 o 
   3   1  -6       69.41       69.85      0.74 o 
   4   1  -6       71.85       76.57      0.92 o 
   5   1  -6       66.62       69.53      0.87 o 
   6   1  -6       30.94       29.43      0.78 o 
   7   1  -6      262.35      260.76      2.18 o 
   8   1  -6      222.73      228.37      2.00 o 
   9   1  -6      182.02      173.81      1.64 o 
  10   1  -6       39.58       42.76      0.79 o 
  11   1  -6      108.00      111.46      1.36 o 
  12   1  -6      170.49      160.41      3.22 o 
  13   1  -6      153.07      153.17      2.62 o 
  14   1  -6       51.15       49.97      0.88 o 
  15   1  -6       60.02       52.89      1.10 o 
  16   1  -6       33.85       33.33      0.89 o 
  17   1  -6       41.32       42.50      1.02 o 
  18   1  -6      122.85      122.76      1.82 o 
  19   1  -6       92.94       94.14      2.30 o 
  20   1  -6        4.08        3.80      0.53 o 
  21   1  -6       17.59       17.55      0.74 o 
  22   1  -6       19.78       20.12      0.98 o 
  23   1  -6        6.31        7.35      0.70 o 
  24   1  -6       23.98       27.12      2.36 o 
  25   1  -6       32.11       33.65      2.56 o 
  26   1  -6       49.83       49.46      1.94 o 
  27   1  -6        6.84        9.11      1.80 o 
   0   2  -6      136.92      129.19      3.63 o 
   1   2  -6      105.01       98.59      1.29 o 
   2   2  -6      175.29      184.38      1.85 o 
   3   2  -6       12.57       13.79      0.45 o 
   4   2  -6      104.76      111.83      1.19 o 
   5   2  -6      202.73      209.18      1.97 o 
   6   2  -6      159.56      148.60      1.42 o 
   7   2  -6      342.54      347.66      3.12 o 
   8   2  -6      152.08      163.62      1.82 o 
   9   2  -6       30.30       25.56      0.66 o 
  10   2  -6       78.49       77.76      1.16 o 
  11   2  -6      231.57      222.64      2.69 o 
  12   2  -6       22.16       20.43      0.83 o 
  13   2  -6      198.01      199.41      2.13 o 
  14   2  -6       15.46       15.73      0.67 o 
  15   2  -6       86.36       80.90      1.44 o 
  16   2  -6       26.56       25.35      0.83 o 
  17   2  -6       13.65       13.09      0.66 o 
  18   2  -6       90.37       88.12      2.48 o 
  19   2  -6        5.22        6.73      0.55 o 
  20   2  -6       11.05        9.22      0.62 o 
  21   2  -6        7.03        7.83      0.74 o 
  22   2  -6        2.80        2.97      1.03 o 
  23   2  -6       44.14       43.25      1.44 o 
  24   2  -6        1.97        2.78      0.61 o 
  25   2  -6       37.40       42.76      3.16 o 
  26   2  -6       15.18       21.01      1.45 o 
   0   3  -6      224.97      215.01      3.52 o 
   1   3  -6       55.57       54.88      1.09 o 
   2   3  -6      136.88      132.42      1.79 o 
   3   3  -6       40.49       33.54      0.84 o 
   4   3  -6       55.47       47.50      1.51 o 
   5   3  -6       35.01       34.33      0.84 o 
   6   3  -6      285.31      274.86      3.66 o 
   7   3  -6      109.32      111.66      1.88 o 
   8   3  -6       24.41       19.28      0.74 o 
   9   3  -6      192.31      183.55      2.83 o 
  10   3  -6       54.34       54.31      1.18 o 
  11   3  -6       76.68       75.99      1.44 o 
  12   3  -6        8.44        8.70      0.58 o 
  13   3  -6       19.57       17.01      0.89 o 
  14   3  -6       65.01       59.47      2.53 o 
  15   3  -6       74.91       80.00      4.51 o 
  16   3  -6       19.88       19.27      1.39 o 
  17   3  -6       20.41       19.41      0.99 o 
  18   3  -6        4.70        5.72      0.69 o 
  19   3  -6        6.57        7.99      0.75 o 
  20   3  -6        0.94        0.53      0.45 o 
  21   3  -6        2.40        1.52      0.53 o 
  22   3  -6        3.60        3.78      0.66 o 
  23   3  -6       19.62       20.50      1.12 o 
   0   4  -6       68.54       70.65      1.97 o 
   1   4  -6       85.80       88.31      1.58 o 
   2   4  -6       17.44       17.83      0.75 o 
   3   4  -6       37.00       38.65      1.23 o 
   4   4  -6       16.08       14.08      0.81 o 
   5   4  -6        2.14        1.48      0.47 o 
   6   4  -6        9.66        8.73      1.04 o 
   7   4  -6       33.06       31.12      1.78 o 
   8   4  -6       25.20       23.25      0.97 o 
   9   4  -6       31.71       31.78      1.00 o 
  10   4  -6       30.07       26.30      1.01 o 
  11   4  -6       35.44       36.02      1.08 o 
  12   4  -6        5.74        6.27      0.73 o 
  13   4  -6       34.19       29.91      1.53 o 
  14   4  -6       88.44       92.42      2.11 o 
  15   4  -6        6.21        6.30      0.74 o 
  16   4  -6        4.61        5.72      1.05 o 
  17   4  -6       22.52       22.27      1.09 o 
  18   4  -6        6.49        4.50      0.65 o 
  19   4  -6        3.67        2.75      0.57 o 
   0   5  -6       47.15       46.86      2.53 o 
   1   5  -6       19.49       18.97      1.20 o 
   2   5  -6        0.54       -0.64      0.44 o 
   3   5  -6       20.69       20.36      1.03 o 
   4   5  -6        8.37        9.22      0.79 o 
   5   5  -6        2.74        3.21      0.59 o 
   6   5  -6        7.57        7.66      0.78 o 
   7   5  -6       33.86       34.91      1.63 o 
   8   5  -6        3.78        3.07      0.51 o 
   9   5  -6        1.17        0.25      0.45 o 
  10   5  -6        8.37        7.11      1.24 o 
   2   0  -5      524.17      556.84      4.69 o 
   4   0  -5     1300.46     1325.88     10.67 o 
   6   0  -5      359.62      387.90      4.06 o 
   8   0  -5      831.58      862.74      8.30 o 
  10   0  -5      294.31      340.24      3.67 o 
  12   0  -5      157.20      148.74      1.97 o 
  14   0  -5      225.63      243.04      3.76 o 
  16   0  -5      119.68      125.33      2.40 o 
  18   0  -5       82.56       78.91      1.88 o 
  20   0  -5      206.51      192.15      3.34 o 
  22   0  -5       39.89       40.74      1.40 o 
  24   0  -5      163.74      164.80      4.96 o 
  26   0  -5       54.54       61.53      2.96 o 
  28   0  -5       13.57       13.05      1.63 o 
   1   1  -5       82.38       86.83      1.60 o 
   2   1  -5      244.10      251.04      1.82 o 
   3   1  -5      185.48      194.86      1.49 o 
   4   1  -5       19.78       20.31      0.47 o 
   5   1  -5       72.94       69.66      0.83 o 
   6   1  -5       16.65       15.86      0.40 o 
   7   1  -5      130.88      141.09      1.34 o 
   8   1  -5      294.57      294.12      2.58 o 
   9   1  -5      124.90      140.82      1.54 o 
  10   1  -5       73.05       69.96      0.96 o 
  11   1  -5       12.60       13.15      0.43 o 
  12   1  -5       88.43       96.72      1.74 o 
  13   1  -5      166.23      173.43      2.11 o 
  14   1  -5       78.70       86.39      1.70 o 
  15   1  -5       21.26       19.73      0.60 o 
  16   1  -5       76.41       80.32      1.66 o 
  17   1  -5       59.07       56.70      1.12 o 
  18   1  -5      208.20      209.91      3.15 o 
  19   1  -5      120.32      125.72      3.29 o 
  20   1  -5      188.97      188.81      4.22 o 
  21   1  -5       21.40       22.42      0.79 o 
  22   1  -5       17.29       14.32      0.83 o 
  23   1  -5       10.97       14.24      0.84 o 
  24   1  -5       20.62       19.33      1.28 o 
  25   1  -5       15.66       17.06      1.20 o 
  26   1  -5       28.40       26.34      1.44 o 
  27   1  -5       15.22       15.58      1.20 o 
  28   1  -5        2.79        2.48      0.68 o 
  29   1  -5       12.09       14.27      1.25 o 
   1   2  -5        3.16        3.79      0.29 o 
   2   2  -5       19.73       20.30      0.67 o 
   3   2  -5       50.85       60.74      0.96 o 
   4   2  -5      438.98      427.97      3.92 o 
   5   2  -5      208.34      213.81      1.84 o 
   6   2  -5      412.47      422.15      3.19 o 
   7   2  -5      197.31      190.92      2.01 o 
   8   2  -5       29.01       25.53      0.62 o 
   9   2  -5      137.76      136.38      2.41 o 
  10   2  -5       84.31       82.80      1.47 o 
  11   2  -5       92.17       92.91      1.23 o 
  12   2  -5       96.31       94.35      1.40 o 
  13   2  -5      321.04      327.20      2.98 o 
  14   2  -5       61.80       56.49      0.96 o 
  15   2  -5       80.65       82.00      4.35 o 
  16   2  -5       45.26       46.24      1.05 o 
  17   2  -5       21.77       22.94      0.98 o 
  18   2  -5       73.92       73.83      1.66 o 
  19   2  -5       26.62       25.36      1.32 o 
  20   2  -5       95.03       91.18      3.15 o 
  21   2  -5       34.01       33.98      1.54 o 
  22   2  -5        8.43        6.37      0.69 o 
  23   2  -5       32.94       37.17      1.30 o 
  24   2  -5        3.81        3.88      0.64 o 
  25   2  -5        1.95        2.94      0.70 o 
  26   2  -5       14.80       17.58      1.38 o 
  27   2  -5        3.36        4.20      0.94 o 
   1   3  -5      139.82      146.46      1.90 o 
   2   3  -5       81.93       80.17      1.30 o 
   3   3  -5      208.73      206.27      2.39 o 
   4   3  -5       50.58       48.04      1.41 o 
   5   3  -5       82.31       83.52      1.32 o 
   6   3  -5      352.55      356.21      5.49 o 
   7   3  -5       99.04       99.88      1.46 o 
   8   3  -5       14.81       15.83      0.54 o 
   9   3  -5      194.34      190.43      3.43 o 
  10   3  -5      217.74      204.95      3.52 o 
  11   3  -5        2.00        2.01      0.36 o 
  12   3  -5       33.93       34.31      1.12 o 
  13   3  -5       17.98       16.91      0.70 o 
  14   3  -5       58.52       61.99      1.51 o 
  15   3  -5       54.17       51.83      1.82 o 
  16   3  -5      117.65      114.07      3.18 o 
  17   3  -5       50.25       49.08      2.05 o 
  18   3  -5       34.61       33.05      2.20 o 
  19   3  -5        0.73        1.39      0.48 o 
  20   3  -5       19.13       16.20      0.96 o 
  21   3  -5       15.99       15.76      0.96 o 
  22   3  -5       30.75       30.25      1.23 o 
  23   3  -5        1.62        1.99      0.54 o 
  24   3  -5       11.62       12.92      0.94 o 
   1   4  -5      111.27      112.56      1.79 o 
   2   4  -5       63.29       68.56      1.36 o 
   3   4  -5       76.50       75.54      1.43 o 
   4   4  -5        6.21        5.58      0.71 o 
   5   4  -5        1.98        2.80      0.46 o 
   6   4  -5       20.93       18.96      0.75 o 
   7   4  -5       11.30       10.44      0.76 o 
   8   4  -5       51.55       50.94      3.03 o 
   9   4  -5       33.68       33.65      1.00 o 
  10   4  -5       63.63       63.09      1.35 o 
  11   4  -5       47.90       45.78      1.39 o 
  12   4  -5        4.99        4.28      0.51 o 
  13   4  -5        9.23        8.19      0.75 o 
  14   4  -5       45.70       42.53      1.41 o 
  15   4  -5       10.79       13.46      0.90 o 
  16   4  -5       20.41       20.87      2.14 o 
  17   4  -5        7.96        9.87      0.84 o 
  18   4  -5        1.90        1.73      0.85 o 
  19   4  -5        3.02        3.36      0.82 o 
  20   4  -5        8.34        8.49      0.82 o 
   1   5  -5       11.68       13.45      0.76 o 
   2   5  -5       22.42       20.92      0.89 o 
   3   5  -5        1.90        3.29      0.56 o 
   4   5  -5        6.64        6.41      1.28 o 
   5   5  -5       57.54       57.09      2.02 o 
   6   5  -5       14.65       15.40      0.96 o 
   7   5  -5       21.30       23.63      1.10 o 
   8   5  -5        9.24        9.35      0.87 o 
   9   5  -5        0.22       -0.08      0.35 o 
  10   5  -5       11.67       11.80      1.12 o 
  11   5  -5       11.47       12.22      0.92 o 
  12   5  -5        4.42        4.71      0.67 o 
  13   5  -5        6.29        6.34      0.73 o 
   0   0  -4     8124.56     7919.47    175.75 o 
   2   0  -4      561.34      620.59      5.14 o 
   4   0  -4      213.40      211.34      2.91 o 
   6   0  -4     1030.78     1127.12     10.53 o 
   8   0  -4       77.16       78.92      1.17 o 
  10   0  -4     1553.77     1732.88     16.01 o 
  12   0  -4      326.58      362.28      3.84 o 
  14   0  -4      145.88      136.33      3.47 o 
  16   0  -4      274.22      265.91      3.95 o 
  18   0  -4      102.65       95.36      1.98 o 
  20   0  -4       42.38       38.08      1.27 o 
  22   0  -4      132.18      133.74      4.12 o 
  24   0  -4       46.05       41.82      2.30 o 
  26   0  -4      134.32      142.89      4.57 o 
  28   0  -4        8.81        9.76      1.39 o 
  30   0  -4        0.71        0.84      0.66 o 
   0   1  -4      581.34      673.63      6.52 o 
   1   1  -4     1382.48     1468.79      9.64 o 
   2   1  -4      824.46      845.85      5.65 o 
   3   1  -4       29.74       23.61      0.44 o 
   4   1  -4       95.19       86.25      0.89 o 
   5   1  -4     1661.89     1726.34     11.29 o 
   6   1  -4     2087.61     2194.65     15.56 o 
   7   1  -4      128.69      126.42      1.30 o 
   8   1  -4      153.74      159.67      1.55 o 
   9   1  -4      237.24      274.57      2.38 o 
  10   1  -4      781.57      848.59      6.37 o 
  11   1  -4      168.86      184.67      2.21 o 
  12   1  -4      119.91      130.91      1.73 o 
  13   1  -4       25.54       26.86      0.54 o 
  14   1  -4       16.86       16.01      0.42 o 
  15   1  -4       51.91       51.19      0.75 o 
  16   1  -4      106.93      115.01      1.58 o 
  17   1  -4        5.67        4.59      0.39 o 
  18   1  -4       77.75       80.53      1.62 o 
  19   1  -4      306.23      311.46      3.26 o 
  20   1  -4       21.94       22.31      0.76 o 
  21   1  -4       75.53       74.93      1.61 o 
  22   1  -4       10.14        7.99      0.66 o 
  23   1  -4      111.02      104.84      1.96 o 
  24   1  -4       17.31       14.56      1.08 o 
  25   1  -4        7.62        9.60      0.95 o 
  26   1  -4       60.14       67.76      2.19 o 
  27   1  -4       21.92       23.63      3.55 o 
  28   1  -4        3.33        4.45      1.00 o 
  29   1  -4        7.29        8.42      0.98 o 
   0   2  -4      314.34      304.66      4.12 o 
   1   2  -4     1284.48     1361.23     11.37 o 
   2   2  -4      319.85      297.96      2.87 o 
   3   2  -4      558.67      585.63      5.20 o 
   4   2  -4       15.23       14.72      0.83 o 
   5   2  -4      671.42      674.62      5.80 o 
   6   2  -4      519.01      512.24      4.06 o 
   7   2  -4       63.43       51.43      0.76 o 
   8   2  -4       91.92       86.23      1.44 o 
   9   2  -4      104.10      112.07      1.47 o 
  10   2  -4      142.57      143.76      1.76 o 
  11   2  -4      100.19      102.92      1.72 o 
  12   2  -4        2.04        2.91      0.48 o 
  13   2  -4       33.29       32.03      0.75 o 
  14   2  -4       81.72       82.02      1.71 o 
  15   2  -4       53.29       53.67      1.28 o 
  16   2  -4      232.47      222.91      3.07 o 
  17   2  -4       63.20       63.01      3.07 o 
  18   2  -4      304.26      307.88      9.68 o 
  19   2  -4       64.05       65.81      1.55 o 
  20   2  -4        9.44        8.72      0.84 o 
  21   2  -4       50.93       51.80      1.40 o 
  22   2  -4       50.19       47.19      1.37 o 
  23   2  -4       22.10       19.59      0.99 o 
  24   2  -4       11.06       10.99      0.80 o 
  25   2  -4        1.05        1.21      0.60 o 
  26   2  -4        8.02       11.69      1.41 o 
  27   2  -4        1.51        1.78      0.57 o 
  28   2  -4        0.22        0.82      0.50 o 
   0   3  -4      104.74      115.25      2.26 o 
   1   3  -4       21.46       24.03      0.84 o 
   2   3  -4       40.13       39.84      0.88 o 
   3   3  -4       45.18       47.13      0.98 o 
   4   3  -4      207.91      196.28      2.29 o 
   5   3  -4       16.59       17.55      0.61 o 
   6   3  -4       62.13       63.72      1.11 o 
   7   3  -4        7.17        8.23      0.46 o 
   8   3  -4      224.51      219.59      2.84 o 
   9   3  -4      100.27       97.78      1.44 o 
  10   3  -4       49.98       51.16      1.06 o 
  11   3  -4       88.59       83.78      2.06 o 
  12   3  -4       25.16       25.22      0.84 o 
  13   3  -4       11.60       13.07      0.74 o 
  14   3  -4      102.23       99.25      3.67 o 
  15   3  -4       96.54       98.03      1.96 o 
  16   3  -4      254.57      251.91      9.37 o 
  17   3  -4      139.46      140.01      3.73 o 
  18   3  -4      133.62      128.60      5.33 o 
  19   3  -4       46.36       49.25      1.44 o 
  20   3  -4       18.75       18.39      0.97 o 
  21   3  -4       55.85       53.23      1.94 o 
  22   3  -4       34.00       36.18      1.48 o 
  23   3  -4       18.66       21.12      1.10 o 
  24   3  -4       31.88       31.55      1.72 o 
  25   3  -4        2.66        2.59      0.71 o 
   0   4  -4        2.42        1.70      0.59 o 
   1   4  -4       27.41       25.83      0.84 o 
   2   4  -4      155.73      161.82      2.21 o 
   3   4  -4      123.83      124.00      1.89 o 
   4   4  -4       41.59       45.89      1.23 o 
   5   4  -4      143.13      150.15      2.31 o 
   6   4  -4      140.98      135.95      2.16 o 
   7   4  -4       88.62       85.49      2.76 o 
   8   4  -4       15.04       13.79      0.66 o 
   9   4  -4       17.96       17.51      0.72 o 
  10   4  -4        4.85        5.75      0.44 o 
  11   4  -4       15.58       14.54      0.71 o 
  12   4  -4        9.73       10.73      0.65 o 
  13   4  -4        9.47        8.90      0.98 o 
  14   4  -4        7.91        9.48      0.77 o 
  15   4  -4        5.84        5.01      0.61 o 
  16   4  -4       28.10       27.58      2.05 o 
  17   4  -4        0.88        0.69      0.43 o 
  18   4  -4        6.45        7.01      0.80 o 
  19   4  -4       19.22       19.25      1.23 o 
  20   4  -4        4.29        3.79      0.60 o 
  21   4  -4        1.97        2.83      0.58 o 
   0   5  -4       15.48       16.60      1.15 o 
   1   5  -4       38.07       38.03      1.12 o 
   2   5  -4        7.96        6.73      0.60 o 
   3   5  -4       20.13       19.18      0.83 o 
   4   5  -4       25.23       26.04      1.01 o 
   5   5  -4       21.00       22.05      0.90 o 
   6   5  -4       18.68       19.71      1.39 o 
   7   5  -4      109.17      117.34      2.38 o 
   8   5  -4        5.39        6.00      0.71 o 
   9   5  -4       37.06       36.95      1.31 o 
  10   5  -4        1.78        1.95      0.45 o 
  11   5  -4       13.43       14.89      0.82 o 
  12   5  -4        1.29        1.87      0.83 o 
  13   5  -4        4.34        5.49      0.81 o 
  14   5  -4       16.06       17.73      1.24 o 
   2   0  -3    14110.46    13203.70    219.55 o 
   4   0  -3     1209.89     1243.04     11.45 o 
   6   0  -3     3248.46     3239.58     29.79 o 
   8   0  -3       57.29       62.75      2.12 o 
  10   0  -3      570.32      644.70      6.25 o 
  12   0  -3      716.45      753.90      9.42 o 
  14   0  -3      116.58      125.00      2.14 o 
  16   0  -3      179.65      193.37      5.39 o 
  18   0  -3       57.32       54.34      2.62 o 
  20   0  -3       54.22       56.03      1.43 o 
  22   0  -3      202.60      196.86      5.22 o 
  24   0  -3      286.92      280.81      6.76 o 
  26   0  -3       93.25       91.85      3.50 o 
  28   0  -3        1.18        0.73      0.72 o 
  30   0  -3       15.53       19.33      1.81 o 
   1   1  -3       12.73       13.42      0.30 o 
   2   1  -3     2419.26     2307.93     14.36 o 
   3   1  -3     2775.72     2853.35     32.12 o 
   4   1  -3     1123.88     1112.24      7.31 o 
   5   1  -3      607.15      596.41      4.68 o 
   6   1  -3       21.32       19.72      0.41 o 
   7   1  -3       95.63       98.85      1.04 o 
   8   1  -3      234.23      239.86      2.06 o 
   9   1  -3      424.42      419.78      3.33 o 
  10   1  -3      422.32      446.06      3.72 o 
  11   1  -3       51.90       53.34      0.72 o 
  12   1  -3        6.65        5.37      0.26 o 
  13   1  -3       41.40       44.32      0.81 o 
  14   1  -3       35.54       30.66      0.68 o 
  15   1  -3       29.33       29.86      1.03 o 
  16   1  -3        4.16        5.43      0.40 o 
  17   1  -3       15.33       14.81      0.54 o 
  18   1  -3      384.85      383.24     11.56 o 
  19   1  -3      124.14      124.69      1.64 o 
  20   1  -3      420.44      424.63      7.33 o 
  21   1  -3       65.63       64.44      1.43 o 
  22   1  -3      108.18      115.03      2.00 o 
  23   1  -3        7.11        9.14      0.88 o 
  24   1  -3      119.16      113.55      2.71 o 
  25   1  -3       28.13       26.74      1.34 o 
  26   1  -3       35.95       35.68      3.14 o 
  27   1  -3       17.38       20.07      1.24 o 
  28   1  -3       33.09       39.67      1.67 o 
  29   1  -3        9.08        8.07      0.91 o 
  30   1  -3        3.19        4.56      0.78 o 
   1   2  -3      479.53      484.63      4.29 o 
   2   2  -3     1045.99     1037.89      7.77 o 
   3   2  -3      462.08      440.17      3.96 o 
   4   2  -3      193.72      188.95      1.99 o 
   5   2  -3      279.46      327.81      3.95 o 
   6   2  -3     1610.82     1749.39     20.54 o 
   7   2  -3      785.21      783.37      5.91 o 
   8   2  -3      509.70      523.00      5.90 o 
   9   2  -3      684.25      753.56      6.46 o 
  10   2  -3      123.61      128.91      1.80 o 
  11   2  -3      113.35      107.03      1.41 o 
  12   2  -3       58.60       50.69      1.04 o 
  13   2  -3       64.98       61.93      1.24 o 
  14   2  -3       11.98       12.13      0.47 o 
  15   2  -3      134.47      127.26      3.23 o 
  16   2  -3       80.37       71.17      2.35 o 
  17   2  -3       85.87       81.98      1.61 o 
  18   2  -3       53.40       49.61      1.29 o 
  19   2  -3       41.99       41.57      1.63 o 
  20   2  -3      280.24      280.36      6.68 o 
  21   2  -3       31.68       30.40      1.07 o 
  22   2  -3      145.53      150.71      4.41 o 
  23   2  -3       66.52       69.94      1.64 o 
  24   2  -3       14.28       12.76      1.21 o 
  25   2  -3       25.57       24.05      1.35 o 
  26   2  -3        1.73        2.34      0.61 o 
  27   2  -3        5.26        6.01      0.94 o 
  28   2  -3        4.56        7.50      1.65 o 
  29   2  -3        1.74        3.62      0.64 o 
   1   3  -3        4.69        4.49      0.22 o 
   2   3  -3       27.92       29.74      0.61 o 
   3   3  -3       37.38       39.48      0.70 o 
   4   3  -3       19.32       21.07      0.52 o 
   5   3  -3      129.60      120.23      1.62 o 
   6   3  -3       18.77       20.20      0.62 o 
   7   3  -3      276.38      266.27      6.15 o 
   8   3  -3       32.36       30.31      0.75 o 
   9   3  -3       72.16       64.43      1.00 o 
  10   3  -3       60.76       59.82      1.12 o 
  11   3  -3       60.27       57.75      1.10 o 
  12   3  -3       51.63       46.22      0.98 o 
  13   3  -3        8.33        7.81      0.47 o 
  14   3  -3       16.44       16.34      0.66 o 
  15   3  -3       26.74       26.19      1.00 o 
  16   3  -3      127.26      132.87      4.70 o 
  17   3  -3      134.37      141.18      4.97 o 
  18   3  -3        4.59        6.34      0.65 o 
  19   3  -3        0.98        0.50      0.43 o 
  20   3  -3        9.21       10.60      0.95 o 
  21   3  -3        9.21       10.45      0.96 o 
  22   3  -3        4.22        5.17      0.66 o 
  23   3  -3        3.04        3.17      0.63 o 
  24   3  -3        1.95        1.55      0.54 o 
  25   3  -3       23.58       28.45      1.51 o 
  26   3  -3        9.95       10.33      1.65 o 
   1   4  -3       11.38       13.12      0.64 o 
   2   4  -3        8.54        8.64      0.56 o 
   3   4  -3      234.64      235.90      2.87 o 
   4   4  -3       12.94       12.53      0.65 o 
   5   4  -3      276.38      269.02      3.81 o 
   6   4  -3       67.13       67.00      1.32 o 
   7   4  -3       39.10       41.44      1.04 o 
   8   4  -3       19.52       17.68      0.72 o 
   9   4  -3       41.68       42.25      2.01 o 
  10   4  -3       26.33       26.62      1.28 o 
  11   4  -3      141.35      148.61      2.55 o 
  12   4  -3        8.12        8.53      0.58 o 
  13   4  -3       24.54       24.46      0.84 o 
  14   4  -3       26.21       24.96      1.05 o 
  15   4  -3       10.83       11.90      0.92 o 
  16   4  -3       31.31       31.55      1.17 o 
  17   4  -3        3.20        2.41      0.52 o 
  18   4  -3        7.86        9.55      1.11 o 
  19   4  -3        6.10        5.82      0.68 o 
  20   4  -3        2.07        2.13      0.54 o 
  21   4  -3        2.27        3.25      0.57 o 
  22   4  -3       16.30       19.75      1.06 o 
   1   5  -3       31.22       32.11      1.18 o 
   2   5  -3       22.79       23.53      1.53 o 
   3   5  -3       63.28       63.32      1.59 o 
   4   5  -3       11.29       11.59      0.73 o 
   5   5  -3       90.97       92.37      1.78 o 
   6   5  -3        3.16        3.45      0.50 o 
   7   5  -3       53.76       56.19      2.03 o 
   8   5  -3       57.69       59.44      1.71 o 
   9   5  -3       28.64       33.52      1.07 o 
  10   5  -3       13.30       13.88      0.76 o 
  11   5  -3        0.27       -0.02      0.41 o 
  12   5  -3        2.87        3.70      0.75 o 
  13   5  -3       13.97       14.01      1.12 o 
  14   5  -3        1.65        1.83      0.52 o 
  15   5  -3       21.50       24.51      1.62 o 
  16   5  -3        0.42        0.58      0.44 o 
   0   0  -2     7342.94     7309.31    170.27 o 
   4   0  -2      365.62      365.43      3.53 o 
   6   0  -2     1147.66     1111.33     10.31 o 
   8   0  -2       35.24       30.49      0.79 o 
  10   0  -2     2116.38     2145.62     38.82 o 
  12   0  -2     1920.47     2168.34     24.26 o 
  14   0  -2       35.13       42.32      1.03 o 
  16   0  -2      207.77      228.83      3.52 o 
  18   0  -2      211.19      211.88      3.14 o 
  20   0  -2       93.37       91.06      3.71 o 
  22   0  -2      147.52      150.77      4.26 o 
  24   0  -2      110.49      105.43      3.59 o 
  26   0  -2       54.78       51.01      2.52 o 
  28   0  -2        9.87       10.69      1.36 o 
  30   0  -2        1.85        2.05      0.80 o 
   0   1  -2     2997.72     2998.31     45.70 o 
   1   1  -2      777.00      717.70      5.84 o 
   2   1  -2     6348.75     6305.66     85.99 o 
   3   1  -2     6609.11     6529.18     62.92 o 
   4   1  -2     2930.30     3048.76     23.59 o 
   5   1  -2      164.58      155.41      1.69 o 
   6   1  -2     2411.44     2400.18     16.99 o 
   7   1  -2      873.45      910.61      7.43 o 
   8   1  -2      231.19      264.98      2.18 o 
   9   1  -2      568.42      587.57      4.42 o 
  10   1  -2       53.43       56.33      0.80 o 
  11   1  -2      327.28      382.46      3.04 o 
  12   1  -2     1042.12     1109.54     17.92 o 
  13   1  -2      100.04      106.04      1.41 o 
  14   1  -2      129.69      144.41      1.70 o 
  15   1  -2      106.95      112.68      2.69 o 
  16   1  -2      204.71      206.92      5.51 o 
  17   1  -2      113.45      106.16      2.84 o 
  18   1  -2       49.53       48.47      0.87 o 
  19   1  -2        9.14        9.04      0.43 o 
  20   1  -2       51.36       45.94      1.16 o 
  21   1  -2      108.39      103.63      1.79 o 
  22   1  -2        8.95       12.62      0.93 o 
  23   1  -2      122.88      120.48      2.71 o 
  24   1  -2       73.44       68.30      2.03 o 
  25   1  -2       14.00        9.87      0.91 o 
  26   1  -2       29.69       31.07      3.46 o 
  27   1  -2       11.42       12.01      1.02 o 
  28   1  -2       13.29       14.32      1.12 o 
  29   1  -2        4.57        3.78      0.70 o 
  30   1  -2        1.37        1.36      0.53 o 
   0   2  -2      319.82      293.08      3.20 o 
   1   2  -2       93.74       94.79      0.93 o 
   2   2  -2       94.64       99.77      0.97 o 
   3   2  -2      744.76      752.96      7.17 o 
   4   2  -2      916.81      959.88      7.93 o 
   5   2  -2      275.94      291.92      2.79 o 
   6   2  -2       81.74       75.70      1.05 o 
   7   2  -2       59.80       62.79      1.12 o 
   8   2  -2      196.94      199.74      2.12 o 
   9   2  -2      177.28      185.21      2.01 o 
  10   2  -2      416.08      428.22      6.02 o 
  11   2  -2      166.43      150.98      3.27 o 
  12   2  -2       13.96       12.20      0.43 o 
  13   2  -2       34.75       31.00      0.66 o 
  14   2  -2      128.25      121.09      2.43 o 
  15   2  -2       11.01       10.61      0.42 o 
  16   2  -2      221.93      213.82      3.50 o 
  17   2  -2      280.55      279.52      3.58 o 
  18   2  -2      271.44      260.76      8.04 o 
  19   2  -2      321.53      321.57      6.45 o 
  20   2  -2      216.36      222.30      3.57 o 
  21   2  -2       33.52       35.85      1.13 o 
  22   2  -2       49.51       48.88      1.79 o 
  23   2  -2        9.61       10.66      0.73 o 
  24   2  -2        9.69       10.24      1.43 o 
  25   2  -2        5.39        6.91      0.86 o 
  26   2  -2       19.80       20.50      1.25 o 
  27   2  -2        5.14        4.56      0.76 o 
  28   2  -2        0.30        0.40      0.42 o 
  29   2  -2        0.57       -0.39      0.33 o 
   0   3  -2      375.93      382.86      4.31 o 
   1   3  -2       51.56       55.13      0.76 o 
   2   3  -2        6.82        6.90      0.29 o 
   3   3  -2       20.93       21.21      0.47 o 
   4   3  -2      479.93      505.00      3.87 o 
   5   3  -2      102.33      108.55      1.20 o 
   6   3  -2      154.67      148.70      1.78 o 
   7   3  -2       17.25       15.87      0.57 o 
   8   3  -2       39.28       43.90      1.28 o 
   9   3  -2       58.46       54.27      1.13 o 
  10   3  -2        9.78        9.31      0.42 o 
  11   3  -2        9.78       11.37      0.53 o 
  12   3  -2       35.75       35.47      1.24 o 
  13   3  -2      101.38       99.41      2.55 o 
  14   3  -2       19.29       17.09      0.64 o 
  15   3  -2       43.71       38.05      3.06 o 
  16   3  -2      111.08      108.83      4.27 o 
  17   3  -2       27.48       25.93      1.01 o 
  18   3  -2      267.70      269.51     10.35 o 
  19   3  -2      148.14      145.76      7.28 o 
  20   3  -2       63.87       58.10      2.06 o 
  21   3  -2       13.43       13.18      0.82 o 
  22   3  -2       62.05       60.18      1.76 o 
  23   3  -2        6.16        7.74      0.71 o 
  24   3  -2       14.93       17.20      1.60 o 
  25   3  -2       10.13       12.63      1.14 o 
  26   3  -2       13.36       16.75      1.34 o 
  27   3  -2       18.07       23.35      1.63 o 
   0   4  -2        1.49        1.33      0.33 o 
   1   4  -2       87.18       91.32      1.18 o 
   2   4  -2       32.13       32.48      0.68 o 
   3   4  -2       59.46       54.31      1.04 o 
   4   4  -2      152.49      150.49      1.83 o 
   5   4  -2       28.73       32.07      0.78 o 
   6   4  -2        3.82        4.44      0.38 o 
   7   4  -2      199.71      184.80      3.03 o 
   8   4  -2       15.49       14.46      0.67 o 
   9   4  -2       67.19       67.78      1.61 o 
  10   4  -2       33.08       36.20      1.36 o 
  11   4  -2       15.23       16.21      0.64 o 
  12   4  -2       22.22       23.20      0.85 o 
  13   4  -2       34.58       35.38      1.05 o 
  14   4  -2       40.95       40.99      1.54 o 
  15   4  -2       44.31       40.44      1.47 o 
  16   4  -2       17.92       17.16      0.94 o 
  17   4  -2       23.28       24.01      1.38 o 
  18   4  -2       50.94       44.25      2.90 o 
  19   4  -2       28.33       25.36      1.34 o 
  20   4  -2       29.02       28.39      1.59 o 
  21   4  -2       14.62       14.39      1.04 o 
  22   4  -2        8.52        6.64      1.26 o 
  23   4  -2        4.22        5.37      0.68 o 
   0   5  -2       19.01       22.63      1.28 o 
   1   5  -2       49.52       50.47      1.30 o 
   2   5  -2       12.31       12.65      0.76 o 
   3   5  -2       40.53       43.11      1.22 o 
   4   5  -2      107.72      109.38      2.12 o 
   5   5  -2       74.22       85.92      1.70 o 
   6   5  -2       10.06       10.00      0.78 o 
   7   5  -2       71.28       80.46      2.53 o 
   8   5  -2        0.80        0.81      0.42 o 
   9   5  -2      108.57      117.39      5.10 o 
  10   5  -2        7.71        6.83      0.62 o 
  11   5  -2        9.08       11.09      0.71 o 
  12   5  -2       15.30       16.04      0.82 o 
  13   5  -2       11.11       11.32      0.86 o 
  14   5  -2        6.38        6.53      0.79 o 
  15   5  -2       14.86       17.07      1.02 o 
  16   5  -2        8.16       11.87      0.90 o 
   2   0  -1     2213.60     2188.47     61.96 o 
   4   0  -1     2615.21     2461.26     23.56 o 
   6   0  -1     2971.98     2782.57     31.39 o 
   8   0  -1      816.53      753.55      8.71 o 
  10   0  -1      217.25      234.60      6.62 o 
  12   0  -1     4723.36     4953.36     54.67 o 
  14   0  -1      805.27      887.97     10.23 o 
  16   0  -1      222.02      231.31      3.16 o 
  18   0  -1       73.97       70.22      1.36 o 
  20   0  -1       27.07       24.05      1.50 o 
  22   0  -1       88.56       89.81      3.03 o 
  24   0  -1       42.50       38.39      2.07 o 
  26   0  -1      136.07      124.27      3.99 o 
  28   0  -1        0.36        0.02      0.53 o 
  30   0  -1        0.69        1.17      0.71 o 
   1   1  -1     5380.40     5307.23     40.29 o 
   2   1  -1      824.20      827.85      6.05 o 
   3   1  -1     1236.77     1201.38      9.76 o 
   4   1  -1     7154.71     7065.94     83.84 o 
   5   1  -1     1489.54     1534.52     12.10 o 
   6   1  -1      156.78      145.99      1.44 o 
   7   1  -1      205.19      206.64      2.01 o 
   8   1  -1       11.44        9.35      0.27 o 
   9   1  -1       52.61       41.70      0.99 o 
  10   1  -1      538.32      553.93      7.90 o 
  11   1  -1       37.24       34.46      0.53 o 
  12   1  -1      160.01      156.75      2.71 o 
  13   1  -1      328.62      330.99      3.63 o 
  14   1  -1      170.51      163.33      4.31 o 
  15   1  -1      285.75      296.88      3.36 o 
  16   1  -1        9.80        8.67      0.49 o 
  17   1  -1       12.87       15.13      0.61 o 
  18   1  -1      339.53      338.14      3.85 o 
  19   1  -1       93.76       94.76      1.57 o 
  20   1  -1       13.64       15.89      0.69 o 
  21   1  -1      407.08      411.03      4.62 o 
  22   1  -1        8.51        9.46      0.83 o 
  23   1  -1      133.47      124.59      2.75 o 
  24   1  -1       36.30       36.37      1.46 o 
  25   1  -1       27.30       23.50      1.21 o 
  26   1  -1        5.95        5.79      0.75 o 
  27   1  -1        3.26        3.82      1.04 o 
  28   1  -1        9.19       11.93      1.02 o 
  29   1  -1        1.54        1.31      0.54 o 
  30   1  -1        8.97       11.22      1.01 o 
  31   1  -1        3.36        4.11      0.72 o 
   1   2  -1      284.79      314.84      2.42 o 
   2   2  -1       31.76       29.55      0.47 o 
   3   2  -1      376.79      393.90      3.21 o 
   4   2  -1      623.96      629.20      4.88 o 
   5   2  -1      270.78      281.27      2.44 o 
   6   2  -1       62.94       69.74      1.25 o 
   7   2  -1      795.27      793.38     10.84 o 
   8   2  -1     1207.18     1273.96     14.98 o 
   9   2  -1       71.75       69.77      1.09 o 
  10   2  -1       33.04       40.93      0.86 o 
  11   2  -1      131.78      123.51      1.94 o 
  12   2  -1      152.73      144.64      2.98 o 
  13   2  -1       97.72       89.57      1.79 o 
  14   2  -1       43.37       40.68      1.12 o 
  15   2  -1       89.79       93.19      1.26 o 
  16   2  -1       22.20       23.41      1.50 o 
  17   2  -1       78.79       79.10      2.21 o 
  18   2  -1      135.98      128.76      3.19 o 
  19   2  -1      230.25      231.38      3.36 o 
  20   2  -1       18.95       20.41      1.22 o 
  21   2  -1      249.29      260.22      6.73 o 
  22   2  -1       91.67       90.47      1.75 o 
  23   2  -1       45.13       44.71      1.64 o 
  24   2  -1       19.25       19.50      1.18 o 
  25   2  -1        4.65        4.96      0.76 o 
  26   2  -1        1.67        1.61      0.60 o 
  27   2  -1        4.68        4.49      0.76 o 
  28   2  -1        6.63        7.04      0.87 o 
  29   2  -1       16.36       19.70      1.24 o 
   1   3  -1      209.42      201.78      1.87 o 
   2   3  -1      128.23      132.38      1.39 o 
   3   3  -1      107.03      105.72      1.20 o 
   4   3  -1       36.35       40.41      0.68 o 
   5   3  -1        3.67        5.02      0.35 o 
   6   3  -1      358.21      384.72      5.26 o 
   7   3  -1      189.75      209.87      2.13 o 
   8   3  -1      140.96      143.78      2.11 o 
   9   3  -1       48.89       44.30      1.19 o 
  10   3  -1       35.98       35.68      0.74 o 
  11   3  -1       27.54       23.35      0.77 o 
  12   3  -1        1.46        1.97      0.34 o 
  13   3  -1      253.68      252.87      5.94 o 
  14   3  -1       63.01       59.25      1.27 o 
  15   3  -1      173.32      176.11      3.62 o 
  16   3  -1      197.11      190.15      2.79 o 
  17   3  -1      295.44      297.30      5.33 o 
  18   3  -1       47.31       49.81      3.41 o 
  19   3  -1       12.31       10.65      0.72 o 
  20   3  -1       47.25       47.36      1.32 o 
  21   3  -1       54.05       50.70      1.39 o 
  22   3  -1       12.96       13.31      0.80 o 
  23   3  -1       19.56       19.35      1.18 o 
  24   3  -1       34.16       35.43      3.33 o 
  25   3  -1       16.80       17.74      1.24 o 
  26   3  -1       17.02       19.21      1.31 o 
  27   3  -1       12.49       15.00      1.23 o 
   1   4  -1      149.29      139.80      1.59 o 
   2   4  -1       31.47       28.37      0.67 o 
   3   4  -1      119.06      118.52      1.44 o 
   4   4  -1        6.54        5.81      0.38 o 
   5   4  -1      427.25      403.78      3.44 o 
   6   4  -1       69.16       72.65      1.09 o 
   7   4  -1        2.25        2.65      0.29 o 
   8   4  -1       18.77       20.79      0.61 o 
   9   4  -1      106.73      104.53      2.19 o 
  10   4  -1       11.40       10.50      0.74 o 
  11   4  -1      150.32      152.03      4.54 o 
  12   4  -1        9.16        9.50      0.60 o 
  13   4  -1       41.39       42.05      1.65 o 
  14   4  -1       17.27       18.59      0.77 o 
  15   4  -1       28.22       28.49      1.09 o 
  16   4  -1        5.39        3.48      0.57 o 
  17   4  -1        2.37        2.56      0.50 o 
  18   4  -1       14.21       16.24      1.16 o 
  19   4  -1        2.55        2.63      0.55 o 
  20   4  -1       56.16       55.21      2.29 o 
  21   4  -1       20.76       23.26      1.54 o 
  22   4  -1       17.71       21.03      1.05 o 
  23   4  -1        1.83        2.34      0.50 o 
   1   5  -1       39.35       38.67      1.17 o 
   2   5  -1       72.50       76.07      2.15 o 
   3   5  -1      107.56      112.51      1.99 o 
   4   5  -1        6.98        8.79      0.68 o 
   5   5  -1       14.73       14.95      1.00 o 
   6   5  -1        4.63        4.82      0.57 o 
   7   5  -1        7.74        7.12      0.63 o 
   8   5  -1       75.07       76.01      2.25 o 
   9   5  -1       21.76       22.05      0.97 o 
  10   5  -1        2.70        2.92      0.48 o 
  11   5  -1       42.70       42.00      1.19 o 
  12   5  -1        1.54        3.47      0.48 o 
  13   5  -1        0.50        0.50      0.42 o 
  14   5  -1        0.16        0.45      0.39 o 
  15   5  -1       21.17       23.45      1.81 o 
  16   5  -1        1.72        1.09      0.46 o 
  17   5  -1        0.54        1.01      0.43 o 
   4   0   0     2559.84     2361.76     40.91 o 
   6   0   0        0.34        0.40      0.22 o 
   8   0   0      140.14      141.67      2.00 o 
  10   0   0       11.22       12.34      0.38 o 
  12   0   0       13.25        9.77      0.94 o 
  14   0   0     1864.33     2031.10     22.78 o 
  16   0   0       72.58       65.53      1.15 o 
  18   0   0      122.95      129.31      5.51 o 
  20   0   0       53.45       59.78      2.25 o 
  22   0   0      136.18      130.94      3.73 o 
  24   0   0      323.07      299.88      6.73 o 
  26   0   0      111.43      114.25      3.76 o 
  28   0   0        0.64        0.42      0.57 o 
  30   0   0        2.61        1.61      0.81 o 
   0   1   0    14299.94    11655.02    537.57 o 
   1   1   0       32.02       21.76      0.95 o 
   2   1   0     1833.13     1788.81     27.76 o 
   3   1   0      674.69      562.72      6.58 o 
   4   1   0      197.61      159.30      1.56 o 
   5   1   0      138.42      127.95      1.32 o 
   6   1   0     1455.24     1383.11     19.42 o 
   7   1   0      138.70      111.60      2.00 o 
   8   1   0      128.28      131.22      1.60 o 
   9   1   0       67.07       68.84      1.03 o 
  10   1   0      674.49      693.26      6.68 o 
  11   1   0       28.37       42.05      0.80 o 
  12   1   0        2.90        3.21      0.36 o 
  13   1   0      637.47      661.46      9.32 o 
  14   1   0      131.10      149.10      2.24 o 
  15   1   0       21.98       21.83      0.84 o 
  16   1   0     1211.22     1260.70     11.92 o 
  17   1   0      314.75      306.43      3.48 o 
  18   1   0      119.36      121.23      1.77 o 
  19   1   0        5.82        4.11      0.38 o 
  20   1   0       71.44       68.84      1.27 o 
  21   1   0       39.68       40.42      1.45 o 
  22   1   0      468.56      477.49      8.74 o 
  23   1   0       52.36       56.23      1.75 o 
  24   1   0      110.93      103.17      2.80 o 
  25   1   0        0.50        0.92      0.64 o 
  26   1   0       65.81       72.90      2.11 o 
  27   1   0       79.96       78.97      2.23 o 
  28   1   0        0.20        0.93      0.44 o 
  29   1   0        0.32       -0.13      0.43 o 
  30   1   0        0.12        0.59      0.42 o 
  31   1   0        0.19        0.61      0.82 o 
   0   2   0      947.53      857.42     10.43 o 
   1   2   0     1090.35     1084.69      9.17 o 
   2   2   0      112.52       94.90      1.24 o 
   3   2   0      108.81      112.99      1.61 o 
   4   2   0      272.15      254.75      2.55 o 
   5   2   0        0.06        0.37      0.15 o 
   6   2   0      326.56      355.41      3.38 o 
   7   2   0      214.94      226.08      2.93 o 
   8   2   0      439.69      464.93      5.00 o 
   9   2   0      446.25      430.04      8.66 o 
  10   2   0       15.89       14.57      0.79 o 
  11   2   0      201.07      208.72      4.12 o 
  12   2   0       27.43       32.48      1.67 o 
  13   2   0       38.64       40.74      0.96 o 
  14   2   0       27.57       31.66      1.25 o 
  15   2   0      256.62      264.13      6.30 o 
  16   2   0      322.98      308.03      5.93 o 
  17   2   0      260.13      234.47     11.03 o 
  18   2   0       23.97       21.42      1.06 o 
  19   2   0        0.19       -0.27      0.40 o 
  20   2   0      220.24      221.54      3.05 o 
  21   2   0        3.39        3.29      0.47 o 
  22   2   0       10.53       10.31      0.70 o 
  23   2   0       35.10       35.45      1.44 o 
  24   2   0       30.73       31.77      1.40 o 
  25   2   0       21.92       20.93      1.20 o 
  26   2   0       14.14       16.01      1.16 o 
  27   2   0        6.82        7.61      1.08 o 
  28   2   0        5.42        5.91      0.82 o 
  29   2   0        0.00        0.39      0.46 o 
   0   3   0       14.01        8.34      0.61 o 
   1   3   0       69.05       62.78      0.99 o 
   2   3   0      459.20      478.21      5.78 o 
   3   3   0        4.97        4.64      0.32 o 
   4   3   0      189.17      204.99      2.78 o 
   5   3   0      297.48      297.09      4.11 o 
   6   3   0        0.31        0.03      0.22 o 
   7   3   0        8.38        7.19      0.43 o 
   8   3   0      109.11       99.48      1.50 o 
   9   3   0      175.02      160.92      4.47 o 
  10   3   0        7.87        6.89      0.50 o 
  11   3   0       40.06       41.85      1.00 o 
  12   3   0       35.30       40.96      1.08 o 
  13   3   0       11.15       10.50      0.51 o 
  14   3   0      197.12      201.21      5.77 o 
  15   3   0       21.84       22.55      0.80 o 
  16   3   0       84.40       77.03      2.75 o 
  17   3   0       10.22       10.66      0.70 o 
  18   3   0       34.74       32.50      1.09 o 
  19   3   0      115.08      113.84      2.50 o 
  20   3   0       13.26       13.57      0.77 o 
  21   3   0        0.75        0.69      0.46 o 
  22   3   0       29.13       28.72      1.62 o 
  23   3   0       19.68       19.72      0.93 o 
  24   3   0        3.73        5.30      0.83 o 
  25   3   0       22.46       26.85      1.41 o 
  26   3   0       25.21       25.34      3.08 o 
  27   3   0       10.59       13.12      1.11 o 
   0   4   0       23.08       28.62      0.97 o 
   1   4   0        7.18        4.46      0.35 o 
   2   4   0      106.37      111.52      1.56 o 
   3   4   0      320.15      334.52      4.68 o 
   4   4   0       47.25       48.62      0.90 o 
   5   4   0        5.86        4.74      0.37 o 
   6   4   0        0.37        0.02      0.26 o 
   7   4   0       60.15       51.76      1.14 o 
   8   4   0       27.62       29.63      0.72 o 
   9   4   0       11.38       12.04      0.55 o 
  10   4   0       25.61       24.77      0.83 o 
  11   4   0       87.55       86.42      1.60 o 
  12   4   0       22.10       23.84      0.83 o 
  13   4   0        8.68        8.69      0.58 o 
  14   4   0       13.69       13.63      0.68 o 
  15   4   0       86.64       82.24      4.32 o 
  16   4   0       34.95       36.87      1.56 o 
  17   4   0      119.05      124.74      2.97 o 
  18   4   0       44.16       42.00      1.80 o 
  19   4   0       25.62       29.04      1.16 o 
  20   4   0       21.17       24.06      1.07 o 
  21   4   0       33.99       36.63      1.28 o 
  22   4   0       13.88       13.70      1.18 o 
  23   4   0       18.45       18.55      1.84 o 
   0   5   0       18.04       22.07      1.36 o 
   1   5   0      199.96      216.54      2.99 o 
   2   5   0       61.49       70.22      1.91 o 
   3   5   0        5.05        4.54      0.58 o 
   4   5   0       72.39       73.03      1.69 o 
   5   5   0       11.05       11.80      0.74 o 
   6   5   0       25.93       25.76      1.11 o 
   7   5   0       16.24       16.39      0.83 o 
   8   5   0        6.07        6.17      0.60 o 
   9   5   0       16.16       14.34      0.78 o 
  10   5   0       24.02       23.06      0.93 o 
  11   5   0        1.17        1.06      0.38 o 
  12   5   0        0.47        0.23      0.34 o 
  13   5   0       54.32       56.87      2.71 o 
  14   5   0        1.32        2.43      0.59 o 
  15   5   0        5.39        3.98      0.59 o 
  16   5   0       23.94       25.94      1.33 o 
  17   5   0       11.00       10.15      1.33 o 
   2   0   1     2212.25     2217.20     67.96 o 
   4   0   1     2616.17     2526.27     59.92 o 
   6   0   1     2973.59     2849.28     32.62 o 
   8   0   1      817.68      763.39      7.30 o 
  10   0   1      217.07      218.81      4.24 o 
  12   0   1     4722.72     4965.50     77.97 o 
  14   0   1      804.72      858.10     14.51 o 
  16   0   1      222.32      216.78      4.69 o 
  18   0   1       73.81       68.41      2.26 o 
  20   0   1       27.08       24.31      1.41 o 
  22   0   1       88.62       87.33      2.89 o 
  24   0   1       42.48       39.47      1.99 o 
  26   0   1      135.96      130.83      3.98 o 
  28   0   1        0.36        0.87      0.59 o 
  30   0   1        0.69        0.75      0.60 o 
   1   1   1     5380.00     5458.97     86.68 o 
   2   1   1      823.63      823.69      7.92 o 
   3   1   1     1237.14     1200.30     11.28 o 
   4   1   1     7152.33     7020.94    105.81 o 
   5   1   1     1489.15     1516.24     14.22 o 
   6   1   1      156.87      144.72      3.46 o 
   7   1   1      205.43      204.35      6.87 o 
   8   1   1       11.58        9.84      0.48 o 
   9   1   1       52.76       43.48      1.65 o 
  10   1   1      538.44      547.91      9.02 o 
  11   1   1       37.27       34.75      0.87 o 
  12   1   1      159.64      156.11      4.67 o 
  13   1   1      328.58      341.02      5.20 o 
  14   1   1      170.85      168.94      5.18 o 
  15   1   1      285.76      298.58      3.34 o 
  16   1   1        9.82        8.57      0.86 o 
  17   1   1       12.95       16.29      0.58 o 
  18   1   1      339.80      341.18      4.12 o 
  19   1   1       93.80       93.65      2.04 o 
  20   1   1       13.65       14.76      1.29 o 
  21   1   1      407.29      414.43     11.31 o 
  22   1   1        8.47        7.67      0.74 o 
  23   1   1      133.46      136.74      2.75 o 
  24   1   1       36.29       39.68      2.87 o 
  25   1   1       27.24       25.84      1.20 o 
  26   1   1        5.94        5.33      0.73 o 
  27   1   1        3.27        3.79      0.65 o 
  28   1   1        9.21       10.60      1.55 o 
  29   1   1        1.55        1.47      0.51 o 
  30   1   1        8.98        9.42      0.93 o 
  31   1   1        3.35        5.68      1.11 o 
   1   2   1      284.92      311.31      3.11 o 
   2   2   1       31.90       29.48      0.65 o 
   3   2   1      376.73      392.12      5.22 o 
   4   2   1      623.84      630.29     12.09 o 
   5   2   1      270.77      283.11      3.29 o 
   6   2   1       62.91       70.11      1.24 o 
   7   2   1      795.21      793.47      7.97 o 
   8   2   1     1207.77     1240.57     15.02 o 
   9   2   1       71.84       68.27      1.64 o 
  10   2   1       33.03       39.80      1.28 o 
  11   2   1      131.93      125.44      2.08 o 
  12   2   1      152.94      142.43      1.99 o 
  13   2   1       97.64       88.60      1.54 o 
  14   2   1       43.31       40.46      1.19 o 
  15   2   1       89.95       91.92      2.72 o 
  16   2   1       22.17       21.96      1.83 o 
  17   2   1       78.81       79.16      1.47 o 
  18   2   1      135.78      123.06      3.52 o 
  19   2   1      230.35      234.08      3.95 o 
  20   2   1       18.94       20.69      1.01 o 
  21   2   1      249.30      261.10      7.02 o 
  22   2   1       91.73       92.77      4.41 o 
  23   2   1       45.11       44.00      1.56 o 
  24   2   1       19.25       19.66      1.15 o 
  25   2   1        4.64        3.42      0.65 o 
  26   2   1        1.66        2.29      0.60 o 
  27   2   1        4.68        5.04      1.20 o 
  28   2   1        6.64        6.30      1.24 o 
  29   2   1       16.36       20.15      1.95 o 
   1   3   1      209.35      206.22      3.26 o 
   2   3   1      127.95      132.32      1.82 o 
   3   3   1      106.99      105.79      1.89 o 
   4   3   1       36.35       41.47      1.42 o 
   5   3   1        3.63        4.65      0.45 o 
   6   3   1      358.51      386.69      8.54 o 
   7   3   1      189.83      202.93      6.36 o 
   8   3   1      140.81      142.76      1.91 o 
   9   3   1       48.90       43.65      1.12 o 
  10   3   1       36.03       35.55      1.02 o 
  11   3   1       27.67       22.11      0.69 o 
  12   3   1        1.43        1.66      0.29 o 
  13   3   1      253.78      243.87      6.38 o 
  14   3   1       63.16       57.06      2.36 o 
  15   3   1      173.22      167.62      6.15 o 
  16   3   1      196.99      184.10      6.76 o 
  17   3   1      295.29      311.64      3.91 o 
  18   3   1       47.32       48.78      3.17 o 
  19   3   1       12.29       10.41      0.70 o 
  20   3   1       47.32       48.34      1.60 o 
  21   3   1       54.02       50.86      1.83 o 
  22   3   1       12.95       10.54      0.74 o 
  23   3   1       19.54       20.41      1.27 o 
  24   3   1       34.16       38.09      1.63 o 
  25   3   1       16.86       17.10      1.87 o 
  26   3   1       17.04       17.20      1.91 o 
  27   3   1       12.52       14.59      1.85 o 
   1   4   1      149.04      140.89      2.09 o 
   2   4   1       31.48       29.51      0.90 o 
   3   4   1      119.03      118.28      2.18 o 
   4   4   1        6.55        5.33      0.44 o 
   5   4   1      427.44      406.10      5.67 o 
   6   4   1       69.17       69.00      1.24 o 
   7   4   1        2.26        2.22      0.34 o 
   8   4   1       18.80       18.68      0.74 o 
   9   4   1      106.83      106.21      2.18 o 
  10   4   1       11.39       10.08      0.61 o 
  11   4   1      150.31      144.88      2.52 o 
  12   4   1        9.16        9.07      0.61 o 
  13   4   1       41.43       39.00      1.32 o 
  14   4   1       17.28       17.39      0.88 o 
  15   4   1       28.18       27.52      1.04 o 
  16   4   1        5.39        4.05      0.55 o 
  17   4   1        2.38        1.68      0.47 o 
  18   4   1       14.17       15.44      0.89 o 
  19   4   1        2.54        3.15      0.56 o 
  20   4   1       56.18       58.00      1.57 o 
  21   4   1       20.79       22.84      1.30 o 
  22   4   1       17.75       19.95      2.11 o 
  23   4   1        1.83        3.30      1.64 o 
   1   5   1       39.30       38.61      0.93 o 
   2   5   1       72.53       72.48      1.28 o 
   3   5   1      107.59      110.62      1.61 o 
   4   5   1        6.97        8.26      0.53 o 
   5   5   1       14.78       16.30      0.66 o 
   6   5   1        4.61        4.71      0.45 o 
   7   5   1        7.75        7.94      0.52 o 
   8   5   1       75.05       75.89      1.83 o 
   9   5   1       21.71       22.07      1.33 o 
  10   5   1        2.69        2.21      0.36 o 
  11   5   1       42.68       42.08      1.02 o 
  12   5   1        1.54        1.55      0.36 o 
  13   5   1        0.50        0.16      0.36 o 
  14   5   1        0.16       -0.01      0.31 o 
  15   5   1       21.21       22.25      1.14 o 
  16   5   1        1.72        1.14      0.43 o 
  17   5   1        0.54        1.10      0.49 o 
   0   0   2     7341.28     7904.99    129.06 o 
   4   0   2      365.86      359.55      5.44 o 
   6   0   2     1147.00     1132.47     17.67 o 
   8   0   2       35.28       29.33      0.92 o 
  10   0   2     2116.11     2163.81     33.53 o 
  12   0   2     1920.72     2176.62     33.95 o 
  14   0   2       35.33       41.47      1.44 o 
  16   0   2      207.76      227.50      4.72 o 
  18   0   2      211.08      207.57      4.59 o 
  20   0   2       93.42       84.44      2.67 o 
  22   0   2      147.58      147.97      3.92 o 
  24   0   2      110.47      110.73      3.43 o 
  26   0   2       54.81       54.03      2.45 o 
  28   0   2        9.90        9.82      1.26 o 
  30   0   2        1.84        1.43      0.73 o 
   0   1   2     2996.07     3054.75     34.53 o 
   1   1   2      777.11      716.62      5.58 o 
   2   1   2     6350.68     6556.75     59.17 o 
   3   1   2     6608.53     6586.88     60.14 o 
   4   1   2     2931.42     3068.94     34.60 o 
   5   1   2      164.35      153.57      2.11 o 
   6   1   2     2411.98     2421.06     33.21 o 
   7   1   2      873.15      915.65     14.09 o 
   8   1   2      231.37      263.51      6.73 o 
   9   1   2      568.45      583.21     10.98 o 
  10   1   2       53.51       57.32      1.27 o 
  11   1   2      327.27      386.91      4.87 o 
  12   1   2     1041.59     1136.51     19.35 o 
  13   1   2       99.97      106.40      2.74 o 
  14   1   2      129.56      141.59      4.38 o 
  15   1   2      107.04      108.21      2.73 o 
  16   1   2      204.62      198.37      5.96 o 
  17   1   2      113.39      106.99      3.00 o 
  18   1   2       49.42       45.85      1.67 o 
  19   1   2        9.08        9.32      0.58 o 
  20   1   2       51.17       47.93      1.41 o 
  21   1   2      108.43      105.58      2.25 o 
  22   1   2        9.01       12.02      1.37 o 
  23   1   2      122.82      119.39      4.20 o 
  24   1   2       73.52       72.57      1.91 o 
  25   1   2       14.00       10.95      0.86 o 
  26   1   2       29.66       32.46      2.18 o 
  27   1   2       11.42       13.06      1.33 o 
  28   1   2       13.29       14.12      1.57 o 
  29   1   2        4.57        5.13      1.14 o 
  30   1   2        1.38        1.85      0.76 o 
   0   2   2      320.06      299.75      4.30 o 
   1   2   2       93.38       96.42      1.35 o 
   2   2   2       94.83      100.00      1.81 o 
   3   2   2      745.35      769.38      7.69 o 
   4   2   2      916.04      946.76     15.78 o 
   5   2   2      275.80      288.78      7.33 o 
   6   2   2       81.56       74.95      1.46 o 
   7   2   2       59.81       60.34      1.50 o 
   8   2   2      197.04      197.81      3.27 o 
   9   2   2      177.24      182.44      2.38 o 
  10   2   2      416.03      421.04      7.08 o 
  11   2   2      166.32      151.35      2.54 o 
  12   2   2       13.99       13.39      0.58 o 
  13   2   2       34.85       31.38      1.36 o 
  14   2   2      128.40      119.03      3.94 o 
  15   2   2       10.97       10.93      0.63 o 
  16   2   2      221.89      213.58      6.35 o 
  17   2   2      280.28      277.97      8.24 o 
  18   2   2      271.46      256.20      6.60 o 
  19   2   2      321.46      325.45      7.28 o 
  20   2   2      216.45      221.40      7.18 o 
  21   2   2       33.57       33.28      1.01 o 
  22   2   2       49.49       48.09      1.57 o 
  23   2   2        9.60       11.97      1.30 o 
  24   2   2        9.68       10.16      0.88 o 
  25   2   2        5.40        6.84      1.25 o 
  26   2   2       19.76       21.18      1.82 o 
  27   2   2        5.14        3.47      1.00 o 
  28   2   2        0.30       -0.13      0.60 o 
  29   2   2        0.57        1.37      0.71 o 
   0   3   2      376.63      398.46      5.75 o 
   1   3   2       51.56       53.33      1.10 o 
   2   3   2        6.83        5.99      0.44 o 
   3   3   2       20.87       20.89      0.80 o 
   4   3   2      479.79      515.91      7.70 o 
   5   3   2      102.32      104.52      1.67 o 
   6   3   2      154.52      145.08      2.30 o 
   7   3   2       17.29       16.81      0.74 o 
   8   3   2       39.28       44.56      1.16 o 
   9   3   2       58.37       56.92      1.58 o 
  10   3   2        9.83        9.33      1.84 o 
  11   3   2        9.77       11.86      0.62 o 
  12   3   2       35.82       35.83      1.06 o 
  13   3   2      101.51      100.42      2.45 o 
  14   3   2       19.22       18.05      0.68 o 
  15   3   2       43.63       38.47      1.23 o 
  16   3   2      111.09      109.81      4.16 o 
  17   3   2       27.42       25.89      1.14 o 
  18   3   2      267.79      262.11      9.82 o 
  19   3   2      148.28      141.04      4.45 o 
  20   3   2       63.83       58.57      2.20 o 
  21   3   2       13.42       12.02      0.94 o 
  22   3   2       62.03       56.51      2.25 o 
  23   3   2        6.16        6.80      1.25 o 
  24   3   2       14.95       14.70      1.79 o 
  25   3   2       10.14        9.95      1.49 o 
  26   3   2       13.37       14.06      1.77 o 
  27   3   2       18.03       22.63      1.98 o 
   0   4   2        1.48        2.17      0.75 o 
   1   4   2       87.15       87.94      2.54 o 
   2   4   2       32.10       32.34      0.96 o 
   3   4   2       59.57       55.21      1.26 o 
   4   4   2      152.46      147.11      2.22 o 
   5   4   2       28.70       32.96      1.00 o 
   6   4   2        3.83        4.45      0.49 o 
   7   4   2      199.56      184.99      2.64 o 
   8   4   2       15.47       14.76      0.73 o 
   9   4   2       67.25       68.84      2.97 o 
  10   4   2       33.10       34.78      1.58 o 
  11   4   2       15.22       14.69      0.84 o 
  12   4   2       22.25       22.78      1.18 o 
  13   4   2       34.49       33.87      1.14 o 
  14   4   2       40.98       41.86      1.10 o 
  15   4   2       44.30       40.04      1.07 o 
  16   4   2       17.89       17.79      0.87 o 
  17   4   2       23.34       22.59      1.26 o 
  18   4   2       50.90       41.90      2.32 o 
  19   4   2       28.26       27.11      1.35 o 
  20   4   2       29.03       28.63      1.41 o 
  21   4   2       14.60       13.39      1.39 o 
  22   4   2        8.51        6.50      0.87 o 
  23   4   2        4.20        4.98      1.16 o 
   0   5   2       18.96       19.33      1.39 o 
   1   5   2       49.63       50.87      1.52 o 
   2   5   2       12.32       11.42      0.75 o 
   3   5   2       40.37       42.33      1.11 o 
   4   5   2      107.71      108.50      2.78 o 
   5   5   2       74.19       83.11      1.56 o 
   6   5   2       10.06       10.13      0.64 o 
   7   5   2       71.36       77.74      2.33 o 
   8   5   2        0.80        0.69      0.35 o 
   9   5   2      108.54      114.64      3.92 o 
  10   5   2        7.71        7.20      0.57 o 
  11   5   2        9.05       10.59      0.74 o 
  12   5   2       15.33       16.48      0.87 o 
  13   5   2       11.14       10.88      0.84 o 
  14   5   2        6.39        6.14      0.61 o 
  15   5   2       14.84       16.86      1.41 o 
  16   5   2        8.16        9.41      1.02 o 
   2   0   3    14112.04    14621.39    234.79 o 
   4   0   3     1209.34     1240.93     18.45 o 
   6   0   3     3247.41     3268.28     93.32 o 
   8   0   3       57.14       58.20      1.44 o 
  10   0   3      570.22      652.35     10.62 o 
  12   0   3      716.70      751.73     12.40 o 
  14   0   3      116.38      122.85      2.88 o 
  16   0   3      179.63      183.14      4.05 o 
  18   0   3       57.20       54.59      1.95 o 
  20   0   3       54.13       55.50      2.09 o 
  22   0   3      202.63      209.97      4.90 o 
  24   0   3      286.89      281.81      6.33 o 
  26   0   3       93.24       93.65      3.22 o 
   1   1   3       12.76       13.21      0.40 o 
   2   1   3     2417.92     2325.28     21.42 o 
   3   1   3     2776.31     2916.99     33.24 o 
   4   1   3     1124.06     1100.88     13.14 o 
   5   1   3      607.48      599.86      5.91 o 
   6   1   3       21.32       20.18      0.45 o 
   7   1   3       95.69      101.06      1.31 o 
   8   1   3      234.47      244.68      3.13 o 
   9   1   3      424.50      422.55      4.36 o 
  10   1   3      422.24      443.62      5.64 o 
  11   1   3       51.89       53.88      0.97 o 
  12   1   3        6.60        5.48      0.64 o 
  13   1   3       41.36       44.62      1.89 o 
  14   1   3       35.64       31.59      0.91 o 
  15   1   3       29.24       29.12      1.94 o 
  16   1   3        4.14        4.92      0.61 o 
  17   1   3       15.38       15.51      0.74 o 
  18   1   3      385.02      373.68      4.97 o 
  19   1   3      124.17      120.24      5.28 o 
  20   1   3      420.22      423.12     10.41 o 
  21   1   3       65.68       65.92      2.32 o 
  22   1   3      107.98      118.00      2.42 o 
  23   1   3        7.10       10.34      1.61 o 
  24   1   3      119.28      111.35      3.72 o 
  25   1   3       28.13       28.17      1.87 o 
  26   1   3       35.99       34.19      2.10 o 
  27   1   3       17.37       18.56      1.69 o 
  28   1   3       33.08       35.16      2.23 o 
  29   1   3        9.09       10.01      1.39 o 
   1   2   3      479.96      482.92      4.62 o 
   2   2   3     1046.96     1050.07      9.08 o 
   3   2   3      462.54      440.29      5.04 o 
   4   2   3      193.93      187.92      2.62 o 
   5   2   3      278.93      321.16      6.81 o 
   6   2   3     1610.33     1746.21     37.43 o 
   7   2   3      785.08      772.35      9.92 o 
   8   2   3      509.17      502.81      6.90 o 
   9   2   3      684.67      742.08     12.17 o 
  10   2   3      123.57      128.19      2.27 o 
  11   2   3      113.27      109.63      3.87 o 
  12   2   3       58.54       50.94      1.07 o 
  13   2   3       64.93       63.29      1.52 o 
  14   2   3       12.01       12.60      0.60 o 
  15   2   3      134.67      133.82      2.40 o 
  16   2   3       80.35       73.47      1.69 o 
  17   2   3       85.85       86.31      3.02 o 
  18   2   3       53.46       49.75      1.77 o 
  19   2   3       42.04       39.66      1.22 o 
  20   2   3      280.40      276.06      5.76 o 
  21   2   3       31.69       30.01      1.98 o 
  22   2   3      145.49      140.91      4.53 o 
  23   2   3       66.52       61.66      2.92 o 
  24   2   3       14.25       13.42      1.53 o 
  25   2   3       25.56       25.87      1.95 o 
  26   2   3        1.73        2.70      0.94 o 
  27   2   3        5.26        4.80      1.08 o 
  28   2   3        4.55        6.46      1.25 o 
  29   2   3        1.75        3.60      1.02 o 
   1   3   3        4.71        4.26      0.41 o 
   2   3   3       27.86       30.26      0.84 o 
   3   3   3       37.37       39.32      0.97 o 
   4   3   3       19.35       21.10      0.73 o 
   5   3   3      129.51      118.74      1.81 o 
   6   3   3       18.84       19.26      0.81 o 
   7   3   3      276.55      270.10      5.23 o 
   8   3   3       32.27       30.76      0.99 o 
   9   3   3       72.14       64.23      2.03 o 
  10   3   3       60.82       58.60      1.75 o 
  11   3   3       60.24       56.36      1.27 o 
  12   3   3       51.73       45.68      1.14 o 
  13   3   3        8.35        8.29      0.62 o 
  14   3   3       16.39       15.91      0.73 o 
  15   3   3       26.66       28.55      0.95 o 
  16   3   3      127.18      131.35      5.66 o 
  17   3   3      134.31      131.39      2.88 o 
  18   3   3        4.59        5.52      0.75 o 
  19   3   3        0.98        0.24      0.46 o 
  20   3   3        9.18        8.74      1.50 o 
  21   3   3        9.23       10.41      0.87 o 
  22   3   3        4.24        5.64      1.22 o 
  23   3   3        3.04        3.78      1.03 o 
  24   3   3        1.95        2.52      0.95 o 
  25   3   3       23.61       22.68      1.97 o 
  26   3   3        9.93        9.71      1.50 o 
   1   4   3       11.36       12.15      0.69 o 
   2   4   3        8.56        8.59      0.62 o 
   3   4   3      234.57      243.38      3.13 o 
   4   4   3       12.94       13.20      0.73 o 
   5   4   3      276.61      280.20      3.72 o 
   6   4   3       67.09       65.70      1.47 o 
   7   4   3       39.03       42.71      1.17 o 
   8   4   3       19.55       16.55      0.80 o 
   9   4   3       41.64       42.19      1.17 o 
  10   4   3       26.35       25.22      1.34 o 
  11   4   3      141.25      142.09      3.23 o 
  12   4   3        8.13        8.68      0.76 o 
  13   4   3       24.57       25.04      0.99 o 
  14   4   3       26.21       25.40      1.06 o 
  15   4   3       10.88       10.65      0.80 o 
  16   4   3       31.29       29.46      1.16 o 
  17   4   3        3.21        1.54      0.52 o 
  18   4   3        7.84        7.14      0.87 o 
  19   4   3        6.09        5.27      0.77 o 
  20   4   3        2.06        1.87      0.59 o 
  21   4   3        2.27        1.80      0.57 o 
  22   4   3       16.33       20.84      1.78 o 
   1   5   3       31.33       32.06      1.12 o 
   2   5   3       22.78       23.17      1.04 o 
   3   5   3       63.28       66.13      1.58 o 
   4   5   3       11.28       10.60      0.76 o 
   5   5   3       90.87       94.66      1.91 o 
   6   5   3        3.14        3.18      0.61 o 
   7   5   3       53.78       57.93      1.50 o 
   8   5   3       57.66       59.96      1.54 o 
   9   5   3       28.56       32.77      1.29 o 
  10   5   3       13.32       14.25      0.75 o 
  11   5   3        0.27       -0.08      0.31 o 
  12   5   3        2.88        2.67      0.65 o 
  13   5   3       14.00       12.83      0.92 o 
  14   5   3        1.66        2.68      0.48 o 
  15   5   3       21.53       22.39      1.07 o 
  16   5   3        0.42        0.61      0.39 o 
   0   0   4     8125.09     8523.49    137.63 o 
   2   0   4      561.74      628.42     11.18 o 
   4   0   4      213.79      212.62      2.80 o 
   6   0   4     1030.23     1119.57     13.17 o 
   8   0   4       76.96       75.28      1.35 o 
  10   0   4     1554.98     1741.71     27.25 o 
  12   0   4      326.82      366.64      6.45 o 
  14   0   4      145.85      136.31      3.06 o 
  16   0   4      273.93      270.83      5.31 o 
  18   0   4      102.77       97.51      2.68 o 
  20   0   4       42.41       36.02      1.65 o 
  22   0   4      132.25      134.45      3.65 o 
   0   1   4      581.03      682.97     11.88 o 
   1   1   4     1381.97     1484.69     10.13 o 
   2   1   4      824.85      835.64      7.35 o 
   3   1   4       29.72       22.86      0.80 o 
   4   1   4       95.01       85.23      1.67 o 
   5   1   4     1662.32     1762.80     22.73 o 
   6   1   4     2087.30     2189.26     25.28 o 
   7   1   4      128.58      124.17      2.20 o 
   8   1   4      153.69      155.12      2.60 o 
   9   1   4      237.22      274.50      7.02 o 
  10   1   4      780.98      847.23     10.80 o 
  11   1   4      168.75      185.24      4.13 o 
  12   1   4      120.01      129.91      1.76 o 
  13   1   4       25.49       26.86      0.76 o 
  14   1   4       16.88       15.80      0.63 o 
  15   1   4       51.86       52.64      1.20 o 
  16   1   4      107.12      114.79      2.18 o 
  17   1   4        5.70        5.78      0.48 o 
  18   1   4       77.68       82.68      1.73 o 
  19   1   4      306.45      312.79      4.47 o 
  20   1   4       22.02       22.77      1.53 o 
  21   1   4       75.55       76.94      2.79 o 
  22   1   4       10.20        9.77      1.15 o 
  23   1   4      110.87      101.82      3.45 o 
  24   1   4       17.29       14.20      1.41 o 
  25   1   4        7.60        7.62      1.17 o 
  26   1   4       60.15       67.84      2.92 o 
   0   2   4      314.15      299.69      7.80 o 
   1   2   4     1283.62     1348.91     11.60 o 
   2   2   4      319.85      298.62      3.19 o 
   3   2   4      559.25      585.43      8.03 o 
   4   2   4       15.18       14.38      0.99 o 
   5   2   4      671.87      681.26      7.11 o 
   6   2   4      519.27      505.45      6.95 o 
   7   2   4       63.23       49.95      1.47 o 
   8   2   4       91.96       85.68      1.36 o 
   9   2   4      104.12      112.19      2.13 o 
  10   2   4      142.75      147.23      2.69 o 
  11   2   4      100.12      105.46      2.76 o 
  12   2   4        2.04        2.56      0.31 o 
  13   2   4       33.28       32.38      1.19 o 
  14   2   4       81.84       83.04      2.22 o 
  15   2   4       53.30       51.92      1.16 o 
  16   2   4      232.34      222.64      5.54 o 
  17   2   4       63.28       60.47      2.62 o 
  18   2   4      304.37      299.61      6.95 o 
  19   2   4       64.00       65.89      2.81 o 
  20   2   4        9.44        8.25      0.72 o 
  21   2   4       50.93       51.63      2.54 o 
  22   2   4       50.13       43.96      2.41 o 
  23   2   4       22.09       18.75      1.71 o 
  24   2   4       11.07        9.61      1.36 o 
  25   2   4        1.04        0.31      0.68 o 
  26   2   4        8.01        6.09      1.20 o 
  27   2   4        1.51        0.94      0.82 o 
  28   2   4        0.22       -0.21      0.60 o 
   0   3   4      104.68      112.62      2.57 o 
   1   3   4       21.46       22.44      0.79 o 
   2   3   4       40.07       38.38      1.33 o 
   3   3   4       45.11       47.94      1.30 o 
   4   3   4      208.24      197.96      2.58 o 
   5   3   4       16.56       17.02      0.70 o 
   6   3   4       62.19       63.33      1.32 o 
   7   3   4        7.19        8.25      0.68 o 
   8   3   4      224.45      216.54      4.87 o 
   9   3   4      100.40       93.28      2.58 o 
  10   3   4       49.87       49.61      1.16 o 
  11   3   4       88.64       78.51      1.53 o 
  12   3   4       25.22       25.05      0.94 o 
  13   3   4       11.61       12.40      0.97 o 
  14   3   4      102.11      103.48      2.60 o 
  15   3   4       96.40       96.22      2.53 o 
  16   3   4      254.76      248.51      4.58 o 
  17   3   4      139.41      130.29      3.78 o 
  18   3   4      133.73      129.42      4.44 o 
  19   3   4       46.45       44.05      1.62 o 
  20   3   4       18.74       17.56      1.38 o 
  21   3   4       55.82       50.32      1.73 o 
  22   3   4       33.98       32.62      2.30 o 
  23   3   4       18.69       21.47      2.01 o 
  24   3   4       31.91       30.41      2.28 o 
  25   3   4        2.67        1.59      0.82 o 
   0   4   4        2.42        0.98      0.55 o 
   1   4   4       27.41       26.10      1.26 o 
   2   4   4      155.67      154.23      2.41 o 
   3   4   4      123.81      130.21      2.15 o 
   4   4   4       41.60       45.75      1.25 o 
   5   4   4      143.04      143.32      2.40 o 
   6   4   4      141.08      136.26      3.15 o 
   7   4   4       88.64       84.06      1.71 o 
   8   4   4       15.03       14.03      0.77 o 
   9   4   4       17.90       16.66      1.11 o 
  10   4   4        4.85        5.85      0.93 o 
  11   4   4       15.64       12.46      1.04 o 
  12   4   4        9.72        9.53      1.20 o 
  13   4   4        9.44        7.94      0.91 o 
  14   4   4        7.89        6.32      1.31 o 
  15   4   4        5.84        4.64      1.03 o 
  16   4   4       28.08       25.94      1.42 o 
  17   4   4        0.89        0.93      0.41 o 
  18   4   4        6.47        6.18      0.83 o 
  19   4   4       19.19       19.24      2.72 o 
  20   4   4        4.29        5.48      0.77 o 
  21   4   4        1.97        3.37      0.87 o 
   0   5   4       15.49       14.94      1.77 o 
   1   5   4       38.12       39.91      1.27 o 
   2   5   4        7.96        6.90      0.70 o 
   3   5   4       20.17       20.46      1.34 o 
   4   5   4       25.22       25.58      1.66 o 
   5   5   4       20.98       20.61      1.80 o 
   6   5   4       18.66       19.05      0.96 o 
   7   5   4      109.00      120.70      2.78 o 
   8   5   4        5.39        5.84      0.63 o 
   9   5   4       37.03       36.34      1.28 o 
  10   5   4        1.78        1.58      0.51 o 
  11   5   4       13.48       14.29      1.02 o 
  12   5   4        1.30        1.07      0.39 o 
  13   5   4        4.36        4.42      0.56 o 
  14   5   4       16.06       16.30      1.02 o 
   2   0   5      523.75      544.16     10.21 o 
   4   0   5     1299.55     1346.46     23.04 o 
   6   0   5      359.61      382.21      4.85 o 
   8   0   5      831.48      848.24     10.23 o 
  10   0   5      294.01      326.86      4.42 o 
  12   0   5      157.36      145.60      3.07 o 
  14   0   5      225.65      239.82      4.70 o 
  16   0   5      119.77      124.57      2.99 o 
  18   0   5       82.50       76.89      2.31 o 
   1   1   5       82.30       86.66      1.00 o 
   2   1   5      244.27      253.35      2.58 o 
   3   1   5      185.64      194.55      2.35 o 
   4   1   5       19.74       19.99      0.71 o 
   5   1   5       72.96       69.87      1.51 o 
   6   1   5       16.64       16.41      0.90 o 
   7   1   5      130.92      137.64      4.42 o 
   8   1   5      294.89      288.40      4.20 o 
   9   1   5      125.04      138.95      2.47 o 
  10   1   5       72.94       68.83      1.61 o 
  11   1   5       12.61       12.55      0.70 o 
  12   1   5       88.31       94.21      1.99 o 
  13   1   5      166.12      169.19      2.16 o 
  14   1   5       78.73       86.90      2.54 o 
  15   1   5       21.31       19.11      1.24 o 
  16   1   5       76.50       80.91      2.61 o 
  17   1   5       59.18       55.55      2.15 o 
  18   1   5      208.01      202.77      4.90 o 
  19   1   5      120.34      115.54      3.48 o 
  20   1   5      188.73      180.57      4.64 o 
  21   1   5       21.45       21.02      1.48 o 
  22   1   5       17.31       15.69      1.38 o 
  23   1   5       10.96       11.63      1.27 o 
   1   2   5        3.12        3.74      0.37 o 
   2   2   5       19.75       20.77      0.83 o 
   3   2   5       50.95       60.86      1.16 o 
   4   2   5      438.85      433.47      4.35 o 
   5   2   5      208.65      208.25      3.57 o 
   6   2   5      412.35      416.82      5.99 o 
   7   2   5      197.27      191.51      3.37 o 
   8   2   5       29.09       25.95      0.62 o 
   9   2   5      137.78      134.44      3.00 o 
  10   2   5       84.33       84.24      1.31 o 
  11   2   5       92.06       90.78      2.59 o 
  12   2   5       96.42       92.20      2.21 o 
  13   2   5      320.92      316.47      5.09 o 
  14   2   5       61.72       52.92      1.69 o 
  15   2   5       80.75       82.14      2.14 o 
  16   2   5       45.22       43.52      1.57 o 
  17   2   5       21.78       20.11      1.59 o 
  18   2   5       74.01       76.05      2.97 o 
  19   2   5       26.64       26.84      1.81 o 
  20   2   5       95.05       86.65      3.30 o 
  21   2   5       34.03       26.44      1.88 o 
  22   2   5        8.42        8.50      1.27 o 
  23   2   5       32.93       34.74      2.23 o 
  24   2   5        3.80        2.58      0.97 o 
  25   2   5        1.94        1.85      0.80 o 
   1   3   5      139.75      148.10      2.19 o 
   2   3   5       81.88       77.74      1.51 o 
   3   3   5      208.66      208.50      2.74 o 
   4   3   5       50.51       46.62      1.29 o 
   5   3   5       82.31       85.71      1.63 o 
   6   3   5      352.77      364.37      4.07 o 
   7   3   5       99.06       99.00      2.08 o 
   8   3   5       14.74       14.66      2.01 o 
   9   3   5      194.26      185.06      3.64 o 
  10   3   5      217.73      205.88      3.90 o 
  11   3   5        2.02        1.34      0.51 o 
  12   3   5       33.86       35.73      1.93 o 
  13   3   5       18.03       15.21      1.07 o 
  14   3   5       58.54       56.98      1.94 o 
  15   3   5       54.14       46.79      1.78 o 
  16   3   5      117.66      108.33      2.81 o 
  17   3   5       50.20       46.40      1.83 o 
  18   3   5       34.59       29.86      2.14 o 
  19   3   5        0.73        1.55      0.80 o 
  20   3   5       19.11       17.93      1.79 o 
  21   3   5       16.01       17.96      1.81 o 
  22   3   5       30.70       25.98      2.06 o 
  23   3   5        1.62        1.43      0.78 o 
  24   3   5       11.62       14.37      1.74 o 
   1   4   5      111.34      110.88      2.03 o 
   2   4   5       63.26       65.83      1.54 o 
   3   4   5       76.46       76.86      1.66 o 
   4   4   5        6.22        6.53      0.61 o 
   5   4   5        1.95        2.43      0.53 o 
   6   4   5       20.91       19.06      0.90 o 
   7   4   5       11.28       11.38      0.94 o 
   8   4   5       51.52       50.41      1.68 o 
   9   4   5       33.66       32.47      1.31 o 
  10   4   5       63.71       58.98      1.75 o 
  11   4   5       47.91       47.41      2.36 o 
  12   4   5        4.99        3.86      0.70 o 
  13   4   5        9.23        9.48      1.02 o 
  14   4   5       45.64       42.21      2.23 o 
  15   4   5       10.79       13.79      1.17 o 
  16   4   5       20.40       19.27      1.30 o 
  17   4   5        7.95        8.20      1.48 o 
  18   4   5        1.90        2.90      0.67 o 
  19   4   5        3.00        3.83      0.67 o 
  20   4   5        8.34       10.64      1.00 o 
   1   5   5       11.69       12.61      0.84 o 
   2   5   5       22.41       21.04      1.14 o 
   3   5   5        1.91        2.26      0.51 o 
   4   5   5        6.63        5.99      0.64 o 
   5   5   5       57.50       60.82      1.59 o 
   6   5   5       14.63       15.50      0.90 o 
   7   5   5       21.27       25.02      1.04 o 
   8   5   5        9.23       10.90      0.80 o 
   9   5   5        0.22        1.14      0.47 o 
  10   5   5       11.69       10.94      0.95 o 
  11   5   5       11.50       10.36      0.94 o 
  12   5   5        4.43        5.55      0.91 o 
  13   5   5        6.31        7.13      0.88 o 
   0   0   6      360.89      374.94      7.59 o 
   2   0   6     2257.11     2491.85     29.80 o 
   4   0   6      391.02      392.78      7.93 o 
   6   0   6      354.79      326.12      6.73 o 
   8   0   6      983.31     1014.22     12.00 o 
  10   0   6      345.16      361.00      4.75 o 
  12   0   6      377.58      370.98      6.53 o 
  14   0   6      334.29      343.53      6.25 o 
   0   1   6      950.67      951.80     21.06 o 
   1   1   6      298.56      304.86      3.97 o 
   2   1   6      581.57      613.74      5.82 o 
   3   1   6       69.42       67.91      1.06 o 
   4   1   6       71.73       76.23      1.25 o 
   5   1   6       66.68       66.63      1.16 o 
   6   1   6       30.99       28.54      0.98 o 
   7   1   6      262.44      257.29      3.87 o 
   8   1   6      222.54      228.48      3.53 o 
   9   1   6      182.08      173.61      2.93 o 
  10   1   6       39.55       42.05      1.25 o 
  11   1   6      107.88      109.63      2.22 o 
  12   1   6      170.42      151.72      5.77 o 
  13   1   6      152.98      145.50      2.75 o 
  14   1   6       51.15       47.85      1.44 o 
  15   1   6       60.10       47.84      1.92 o 
  16   1   6       33.88       31.55      1.59 o 
  17   1   6       41.34       40.79      1.85 o 
  18   1   6      122.71      119.16      3.44 o 
  19   1   6       92.92       85.77      2.88 o 
   0   2   6      137.08      125.31      2.59 o 
   1   2   6      105.03       96.72      1.64 o 
   2   2   6      175.38      185.47      2.94 o 
   3   2   6       12.51       13.05      1.06 o 
   4   2   6      104.93      111.99      2.03 o 
   5   2   6      202.75      205.30      3.53 o 
   6   2   6      159.51      149.69      2.90 o 
   7   2   6      342.88      340.20      5.22 o 
   8   2   6      152.09      157.73      3.20 o 
   9   2   6       30.29       26.01      1.16 o 
  10   2   6       78.51       74.07      1.96 o 
  11   2   6      231.35      223.03      3.89 o 
  12   2   6       22.16       19.29      1.06 o 
  13   2   6      198.07      190.70      3.59 o 
  14   2   6       15.43       15.92      2.75 o 
  15   2   6       86.42       78.45      2.67 o 
  16   2   6       26.60       23.96      1.72 o 
  17   2   6       13.62       12.56      1.10 o 
  18   2   6       90.43       87.40      3.21 o 
  19   2   6        5.20        7.31      1.15 o 
  20   2   6       11.03        9.39      1.22 o 
  21   2   6        7.03        7.96      1.21 o 
  22   2   6        2.80        2.76      0.88 o 
   0   3   6      225.18      212.67     11.74 o 
   1   3   6       55.54       55.55      1.30 o 
   2   3   6      136.79      131.22      2.09 o 
   3   3   6       40.48       33.49      1.03 o 
   4   3   6       55.39       45.23      1.19 o 
   5   3   6       35.01       32.72      1.05 o 
   6   3   6      285.58      274.03      4.02 o 
   7   3   6      109.35      111.16      2.29 o 
   8   3   6       24.45       21.58      1.07 o 
   9   3   6      192.36      178.24      3.89 o 
  10   3   6       54.25       51.32      1.82 o 
  11   3   6       76.64       74.45      2.21 o 
  12   3   6        8.45        7.83      0.87 o 
  13   3   6       19.51       16.69      1.29 o 
  14   3   6       65.04       61.19      2.03 o 
  15   3   6       74.83       78.13      2.34 o 
  16   3   6       19.91       20.06      1.28 o 
  17   3   6       20.41       18.01      1.41 o 
  18   3   6        4.70        5.65      0.84 o 
  19   3   6        6.60        8.31      1.37 o 
  20   3   6        0.94        0.60      0.77 o 
  21   3   6        2.39        1.87      0.87 o 
  22   3   6        3.59        4.28      1.13 o 
  23   3   6       19.64       22.50      1.88 o 
   0   4   6       68.50       66.56      2.39 o 
   1   4   6       85.77       89.30      1.83 o 
   2   4   6       17.45       18.21      0.90 o 
   3   4   6       36.95       38.06      1.50 o 
   4   4   6       16.09       16.11      0.86 o 
   5   4   6        2.13        1.21      0.66 o 
   6   4   6        9.68        9.33      0.78 o 
   7   4   6       33.13       31.77      1.30 o 
   8   4   6       25.22       23.92      1.17 o 
   9   4   6       31.67       29.28      1.27 o 
  10   4   6       30.06       28.64      1.60 o 
  11   4   6       35.46       37.71      3.33 o 
  12   4   6        5.76        4.78      0.69 o 
  13   4   6       34.22       30.50      1.58 o 
  14   4   6       88.45       84.03      2.64 o 
  15   4   6        6.21        4.76      1.50 o 
  16   4   6        4.63        5.23      0.86 o 
  17   4   6       22.47       22.49      1.45 o 
  18   4   6        6.48        5.20      1.67 o 
  19   4   6        3.67        3.20      0.98 o 
   0   5   6       47.15       50.49      2.09 o 
   1   5   6       19.52       19.78      1.01 o 
   2   5   6        0.54       -0.16      0.37 o 
   3   5   6       20.68       18.13      0.97 o 
   4   5   6        8.35        8.39      0.73 o 
   5   5   6        2.74        2.12      0.48 o 
   6   5   6        7.57        7.68      0.77 o 
   7   5   6       33.81       33.19      1.20 o 
   8   5   6        3.79        3.35      0.61 o 
   9   5   6        1.18        1.14      0.47 o 
  10   5   6        8.35        7.17      0.80 o 
   2   0   7      468.01      433.66      6.22 o 
   4   0   7      232.58      223.74      5.18 o 
   6   0   7      339.15      332.78      6.95 o 
   8   0   7      414.00      440.60      8.90 o 
  10   0   7      153.62      137.87      3.77 o 
   1   1   7      109.92      123.66      1.95 o 
   2   1   7      130.55      127.74      1.67 o 
   3   1   7      143.99      149.90      1.65 o 
   4   1   7       29.54       32.64      0.75 o 
   5   1   7       67.40       64.36      1.18 o 
   6   1   7       68.49       60.07      1.13 o 
   7   1   7        5.22        6.05      0.52 o 
   8   1   7       18.36       19.33      0.84 o 
   9   1   7       21.36       19.81      0.89 o 
  10   1   7      114.05      115.79      2.30 o 
  11   1   7      141.11      127.47      2.49 o 
  12   1   7      270.91      265.04      4.17 o 
  13   1   7       20.97       22.74      1.36 o 
  14   1   7       55.48       55.51      2.66 o 
  15   1   7      140.10      147.22      4.47 o 
   1   2   7      161.54      150.25      2.10 o 
   2   2   7        2.08        3.20      0.48 o 
   3   2   7       18.66       19.24      0.86 o 
   4   2   7       63.12       57.76      1.44 o 
   5   2   7       46.57       43.77      1.27 o 
   6   2   7      133.78      121.13      2.21 o 
   7   2   7        8.31        6.66      0.88 o 
   8   2   7       76.48       76.84      2.00 o 
   9   2   7       33.45       32.89      1.31 o 
  10   2   7       63.56       57.84      1.77 o 
  11   2   7        3.91        5.88      0.71 o 
  12   2   7       34.29       28.17      1.26 o 
  13   2   7       24.97       24.87      1.20 o 
  14   2   7       61.69       54.96      1.80 o 
  15   2   7       19.75       17.12      2.26 o 
  16   2   7       18.61       17.22      1.06 o 
  17   2   7       43.92       40.64      1.56 o 
  18   2   7        2.51        1.21      0.71 o 
   1   3   7      191.38      193.05      2.70 o 
   2   3   7       68.23       68.67      1.80 o 
   3   3   7       31.08       30.65      1.16 o 
   4   3   7       16.37       12.64      1.59 o 
   5   3   7       93.89       85.17      2.00 o 
   6   3   7        0.59       -0.07      0.37 o 
   7   3   7       11.06        8.94      1.02 o 
   8   3   7      135.56      126.84      2.54 o 
   9   3   7       21.84       18.35      1.36 o 
  10   3   7       84.36       86.87      2.43 o 
  11   3   7       30.66       29.35      1.44 o 
  12   3   7        0.20       -0.29      0.76 o 
  13   3   7       45.02       44.01      1.74 o 
  14   3   7      132.85      129.32      3.13 o 
  15   3   7       21.04       17.74      1.25 o 
  16   3   7        5.29        4.59      0.85 o 
  17   3   7        3.73        4.60      0.76 o 
  18   3   7        0.53        0.19      0.83 o 
  19   3   7        0.46        0.42      0.47 o 
  20   3   7       14.03       11.50      1.50 o 
   1   4   7       71.55       71.78      2.05 o 
   2   4   7        4.00        4.03      0.57 o 
   3   4   7       18.97       20.38      0.95 o 
   4   4   7       40.66       37.82      1.23 o 
   5   4   7        5.50        4.91      0.57 o 
   6   4   7        1.08        0.39      0.45 o 
   7   4   7        3.15        1.93      0.56 o 
   8   4   7        6.33        6.36      0.85 o 
   9   4   7       24.88       20.45      1.17 o 
  10   4   7       28.63       28.82      1.30 o 
  11   4   7       76.63       84.14      2.21 o 
  12   4   7       19.52       18.61      1.15 o 
  13   4   7       14.70       17.00      1.14 o 
  14   4   7       12.07       11.99      1.30 o 
  15   4   7       26.91       30.46      1.63 o 
  16   4   7        1.61        1.65      0.60 o 
  17   4   7       11.26       13.78      1.22 o 
   1   5   7        4.03        3.89      0.57 o 
   2   5   7        5.73        6.50      0.68 o 
   3   5   7        8.98       11.61      0.85 o 
   4   5   7       14.53       17.42      0.99 o 
   5   5   7       12.47       15.36      0.95 o 
   6   5   7        6.33        5.39      0.72 o 
   0   0   8      537.14      612.73     12.01 o 
   2   0   8      160.02      152.81      2.94 o 
   4   0   8      181.33      193.78      3.48 o 
   6   0   8      172.54      167.05      4.30 o 
   8   0   8       70.54       70.04      2.50 o 
  10   0   8      137.01      136.24      3.87 o 
  12   0   8      105.87      104.20      3.34 o 
   0   1   8       39.27       49.43      1.82 o 
   1   1   8        5.70        5.53      0.45 o 
   2   1   8       59.17       62.29      1.12 o 
   3   1   8       22.57       22.02      0.67 o 
   4   1   8       29.26       26.43      0.74 o 
   5   1   8       70.36       69.78      1.24 o 
   6   1   8       17.62       15.47      0.57 o 
   7   1   8       19.72       18.40      0.66 o 
   8   1   8       44.33       49.00      1.37 o 
   9   1   8       87.68       88.29      1.93 o 
  10   1   8      231.71      224.88      3.65 o 
  11   1   8      258.81      261.00      6.50 o 
  12   1   8        6.42        4.76      0.99 o 
  13   1   8      133.72      124.86      4.06 o 
  14   1   8       99.40       98.04      3.55 o 
  15   1   8        8.92        7.93      1.21 o 
   0   2   8      238.94      234.49      6.38 o 
   1   2   8        1.24        1.17      0.45 o 
   2   2   8      169.95      167.43      2.72 o 
   3   2   8       47.28       45.33      1.34 o 
   4   2   8      216.35      206.31      3.16 o 
   5   2   8        7.26        6.50      0.63 o 
   6   2   8       18.54       16.05      1.56 o 
   7   2   8        7.70        6.53      0.61 o 
   8   2   8       40.04       37.87      1.22 o 
   9   2   8       25.28       23.37      1.16 o 
  10   2   8      112.79      118.60      2.66 o 
  11   2   8      311.00      315.10      9.67 o 
  12   2   8       12.66       12.60      0.96 o 
  13   2   8       78.72       74.03      2.09 o 
  14   2   8       34.85       34.79      1.70 o 
  15   2   8       15.24       12.25      1.53 o 
  16   2   8       13.31       11.61      1.46 o 
  17   2   8        7.54        6.58      1.28 o 
  18   2   8        5.99        5.10      1.14 o 
   0   3   8       89.22       87.44      2.44 o 
   1   3   8       10.87        9.03      0.66 o 
   2   3   8       11.88       11.46      0.71 o 
   3   3   8        7.20        7.73      0.76 o 
   4   3   8       54.38       51.35      1.63 o 
   5   3   8       45.32       41.16      1.42 o 
   6   3   8       25.29       21.47      1.85 o 
   7   3   8       35.91       32.84      1.29 o 
   8   3   8       17.03       16.20      1.22 o 
   9   3   8        1.12        1.26      0.49 o 
  10   3   8       25.94       24.37      1.15 o 
  11   3   8       48.89       47.19      1.56 o 
  12   3   8       68.07       64.80      2.14 o 
  13   3   8        1.61        1.03      0.60 o 
  14   3   8        7.15        7.01      0.91 o 
  15   3   8        6.08        7.91      1.03 o 
  16   3   8        4.12        3.49      0.73 o 
  17   3   8        6.99        6.90      0.91 o 
  18   3   8        2.19        0.87      0.77 o 
  19   3   8        4.25        6.35      1.22 o 
   0   4   8        7.92        5.18      0.90 o 
   1   4   8       13.07       13.92      0.86 o 
   2   4   8       11.33       11.15      0.80 o 
   3   4   8       23.45       25.58      1.05 o 
   4   4   8       27.18       28.87      1.31 o 
   5   4   8        7.33        6.36      0.77 o 
   6   4   8        1.75        0.99      0.69 o 
   7   4   8       12.51       12.10      1.10 o 
   8   4   8        5.20        2.82      0.59 o 
   9   4   8        8.30        7.82      0.84 o 
  10   4   8        9.34        8.53      0.87 o 
  11   4   8        1.97        1.61      0.53 o 
  12   4   8       72.06       73.35      2.11 o 
  13   4   8       43.52       43.57      2.12 o 
  14   4   8       13.01       12.01      1.01 o 
   2   0   9        8.20       13.13      0.87 o 
   4   0   9      138.00      133.31      2.77 o 
   6   0   9       53.29       51.00      2.61 o 
   8   0   9      353.52      333.14      7.51 o 
  10   0   9      210.22      207.84      5.28 o 
  12   0   9      167.13      168.93      4.66 o 
   1   1   9       32.28       33.77      0.87 o 
   2   1   9       89.30       83.09      1.41 o 
   3   1   9       41.04       37.68      1.20 o 
   4   1   9       95.54       88.97      1.49 o 
   5   1   9      128.22      124.96      1.87 o 
   6   1   9       74.42       69.57      1.33 o 
   7   1   9       43.70       45.23      1.24 o 
   8   1   9       62.88       62.00      2.70 o 
   9   1   9       17.22       17.31      1.65 o 
  10   1   9      162.02      165.13      4.85 o 
  11   1   9       48.70       45.70      2.37 o 
  12   1   9        7.49        8.61      1.26 o 
  13   1   9       32.79       32.62      2.10 o 
  14   1   9        1.86        1.49      0.82 o 
  15   1   9       80.79       77.32      3.24 o 
  16   1   9        4.63        5.71      1.17 o 
   1   2   9       57.71       57.88      2.08 o 
   2   2   9       36.41       39.17      2.33 o 
   3   2   9       15.46       14.68      0.84 o 
   4   2   9       37.22       37.49      1.24 o 
   5   2   9        1.92        2.10      0.48 o 
   6   2   9       21.50       19.35      0.93 o 
   7   2   9       18.08       17.92      0.91 o 
   8   2   9       76.28       72.41      1.75 o 
   9   2   9       71.55       69.75      1.72 o 
  10   2   9       37.48       37.70      1.45 o 
  11   2   9        2.57        2.04      1.00 o 
  12   2   9       21.90       19.61      1.76 o 
  13   2   9       21.48       21.51      1.83 o 
  14   2   9       15.71       14.52      1.66 o 
  15   2   9       42.59       44.58      2.58 o 
  16   2   9       19.54       18.39      1.87 o 
  17   2   9       26.85       28.91      2.21 o 
  18   2   9        8.31        7.40      1.43 o 
   1   3   9       23.16       19.49      1.18 o 
   2   3   9        2.55        2.84      0.58 o 
   3   3   9        2.53        2.16      0.54 o 
   4   3   9        7.03        7.10      0.76 o 
   5   3   9        8.63        7.24      0.79 o 
   6   3   9       11.09       10.28      0.85 o 
   7   3   9        5.67        6.55      0.73 o 
   8   3   9       28.69       25.92      1.18 o 
   9   3   9       21.93       20.84      1.11 o 
  10   3   9       13.70       12.42      0.94 o 
  11   3   9        4.79        3.80      0.64 o 
  12   3   9        2.91        2.46      0.58 o 
  13   3   9       28.65       36.59      2.67 o 
  14   3   9       36.57       43.37      2.68 o 
  15   3   9       12.66       12.76      1.70 o 
  16   3   9       10.29       10.09      1.57 o 
  17   3   9        1.17        2.14      0.86 o 
  18   3   9        8.80        9.03      1.55 o 
   1   4   9       44.14       45.05      1.39 o 
   2   4   9        1.13        1.70      0.89 o 
   3   4   9        3.20        3.06      0.63 o 
   4   4   9        5.57        6.63      0.79 o 
   5   4   9       13.44       12.45      0.99 o 
   6   4   9        1.00        1.54      0.51 o 
   7   4   9        9.59       10.72      1.31 o 
   8   4   9        2.15        1.86      0.53 o 
   9   4   9        5.69        6.65      0.83 o 
  10   4   9        8.30        9.49      0.91 o 
  11   4   9        6.26        6.27      0.85 o 
   0   0  10        4.29        3.88      0.81 o 
   2   0  10        1.55        2.02      0.50 o 
   4   0  10        8.65        8.49      1.00 o 
   6   0  10      191.46      185.34      6.98 o 
   8   0  10      285.12      290.65      4.99 o 
  10   0  10       52.55       59.74      2.58 o 
  12   0  10      113.32      120.19      3.87 o 
   0   1  10       55.82       47.74      2.54 o 
   1   1  10        5.01        4.14      0.73 o 
   2   1  10       12.66       12.65      1.04 o 
   3   1  10       21.47       21.78      1.47 o 
   4   1  10       48.79       44.40      1.72 o 
   5   1  10        6.04        4.74      0.80 o 
   6   1  10        2.94        2.79      0.70 o 
   7   1  10      172.30      169.97      3.97 o 
   8   1  10      236.01      248.63      4.81 o 
   9   1  10       22.96       22.82      1.41 o 
  10   1  10       21.70       17.08      1.66 o 
  11   1  10       39.59       37.25      2.31 o 
  12   1  10       41.00       43.22      2.46 o 
  13   1  10       33.45       39.22      2.34 o 
  14   1  10       14.76       17.86      1.68 o 
  15   1  10        1.29        2.10      0.91 o 
  16   1  10        6.16        5.63      1.19 o 
   0   2  10       54.34       49.49      2.79 o 
   1   2  10        2.63        2.15      0.67 o 
   2   2  10       42.67       38.46      1.78 o 
   3   2  10        9.00        8.65      1.04 o 
   4   2  10       20.21       21.03      1.38 o 
   5   2  10       13.43       12.82      1.25 o 
   6   2  10       17.82       19.31      0.98 o 
   7   2  10       28.87       27.16      2.43 o 
   8   2  10       85.68       77.03      2.91 o 
   9   2  10       42.80       43.46      1.91 o 
  10   2  10       25.90       26.18      1.53 o 
  11   2  10       20.01       17.24      1.35 o 
  12   2  10       45.36       45.70      2.69 o 
  13   2  10        4.34        3.83      1.06 o 
  14   2  10       19.39       17.86      1.87 o 
  15   2  10        0.88        1.61      0.95 o 
  16   2  10        0.58       -0.40      0.59 o 
  17   2  10       28.06       27.32      2.15 o 
  18   2  10        8.91        8.40      1.44 o 
   0   3  10       23.77       26.35      2.31 o 
   1   3  10        9.30       10.18      1.38 o 
   2   3  10        2.23        1.03      1.20 o 
   3   3  10       20.29       18.27      1.07 o 
   4   3  10       14.93       15.16      1.01 o 
   5   3  10        5.32        5.14      0.69 o 
   6   3  10        9.53        9.22      1.09 o 
   7   3  10       20.82       22.33      1.96 o 
   8   3  10       38.97       43.48      1.52 o 
   9   3  10        8.38        8.49      0.82 o 
  10   3  10        3.41        5.13      0.91 o 
  11   3  10       18.70       19.44      1.52 o 
  12   3  10        3.11        3.63      1.01 o 
  13   3  10        0.22        0.32      0.49 o 
  14   3  10        1.28        1.87      0.71 o 
   0   4  10        5.37        5.75      1.46 o 
   1   4  10        3.68        3.95      0.68 o 
   2   4  10        0.67        0.28      0.48 o 
   3   4  10        7.69       10.07      0.98 o 
   4   4  10        3.03        5.34      0.76 o 
   5   4  10       21.78       25.75      1.28 o 
   2   0  11        0.09        0.23      0.46 o 
   4   0  11       46.66       47.38      1.69 o 
   6   0  11      158.40      159.33      6.01 o 
   8   0  11       67.49       64.24      2.09 o 
  10   0  11      149.69      152.16      3.40 o 
  12   0  11        8.94       10.12      1.27 o 
   1   1  11        8.96        9.55      0.99 o 
   2   1  11        1.10        1.21      0.72 o 
   3   1  11       10.27        9.33      1.64 o 
   4   1  11       66.58       63.54      2.18 o 
   5   1  11       18.38       17.51      1.27 o 
   6   1  11        2.86        3.51      0.77 o 
   7   1  11       23.43       23.00      1.41 o 
   8   1  11       21.43       21.62      1.36 o 
   9   1  11        2.11        2.14      0.72 o 
  10   1  11        3.00        2.96      0.86 o 
  11   1  11       11.05       11.48      1.30 o 
  12   1  11        0.63        1.16      0.78 o 
  13   1  11       37.32       38.27      2.39 o 
  14   1  11       15.59       17.08      1.74 o 
  15   1  11       12.63       12.94      1.59 o 
  16   1  11        0.75        2.04      0.91 o 
   1   2  11        2.77        3.29      0.79 o 
   2   2  11        1.91        0.76      0.60 o 
   3   2  11        6.18        4.89      0.87 o 
   4   2  11       30.36       28.69      2.28 o 
   5   2  11        0.42        0.58      0.85 o 
   6   2  11       11.82       10.77      1.18 o 
   7   2  11        7.58        8.22      1.04 o 
   8   2  11       23.07       25.29      1.54 o 
   9   2  11       33.53       35.06      2.06 o 
  10   2  11       14.41       14.12      1.31 o 
  11   2  11        1.85        0.53      0.64 o 
  12   2  11       10.63        9.91      1.15 o 
  13   2  11       24.98       29.32      1.67 o 
  14   2  11        7.01       10.09      1.57 o 
  15   2  11        7.96        7.34      1.42 o 
   1   3  11        6.16        8.22      1.07 o 
   2   3  11        3.20        6.02      0.98 o 
   3   3  11        0.29        0.76      0.60 o 
   4   3  11        5.21        3.13      0.79 o 
   5   3  11        5.34        3.60      0.81 o 
   6   3  11        7.54        6.50      1.02 o 
   7   3  11        8.05        8.95      1.17 o 
   8   3  11       22.41       21.27      1.53 o 
   9   3  11        7.81        8.16      1.09 o 
  10   3  11        0.71        0.47      0.57 o 
   0   1  12        9.23        7.33      1.39 o 
   1   1  12        4.38        4.24      0.82 o 
   2   1  12        6.20        8.10      0.99 o 
   3   1  12        3.96        5.76      0.95 o 
   4   1  12        1.16        0.01      0.93 o 
   5   1  12       32.39       33.60      1.70 o 
   6   1  12       24.67       22.07      1.62 o 
   7   1  12        1.39        1.91      0.75 o 
   8   1  12       63.95       64.94      2.32 o 
   9   1  12       28.19       28.08      1.77 o 
  10   1  12       37.98       40.43      1.86 o 
  11   1  12       54.49       57.15      2.89 o 
  12   1  12       31.72       32.23      1.72 o 
  13   1  12        2.34        2.96      0.77 o 
  14   1  12        2.70        3.59      0.78 o 
   0   2  12        7.75        5.90      1.39 o 
   1   2  12        0.61        0.02      0.62 o 
   2   2  12        6.41        7.88      1.11 o 
   3   2  12        5.16        5.84      0.99 o 
   4   2  12        1.44        0.59      0.65 o 
   5   2  12        9.85        9.69      1.32 o 
   6   2  12        9.79       10.01      1.16 o 
   7   2  12       10.17       11.45      1.23 o 
   8   2  12       14.92       15.41      1.35 o 
   9   2  12       13.28       15.89      1.36 o 
  10   2  12        2.65        0.60      0.87 o 
  11   2  12       12.42       14.19      2.58 o 
   1   1  13        0.23        0.62      0.61 o 
   2   1  13        1.01        0.06      0.92 o 
   3   1  13       14.48       14.71      1.27 o 
   4   1  13       10.26        8.14      1.05 o 
   5   1  13        2.31        2.19      0.70 o 
   6   1  13        6.89        7.96      1.13 o 
   7   1  13        2.79        3.57      0.80 o 
   8   1  13        1.71        2.57      0.77 o 
   9   1  13       21.67       23.87      2.01 o 
   1   2  13        8.27        9.33      1.13 o 
                                                 
